# Supplementary material for: catena-Poly[[dibromidomercury(II)]-μ-3-(1-methyl­pyrrolidin-2-yl)pyridine-κ2 N:N′]
Source: Acta Crystallogr Sect E Struct Rep Online. 2008 Sep 24;64(Pt 10):m1319. doi: 10.1107/S1600536808030055 (PMC2959410; doi:10.1107/S1600536808030055)
Supplement: Supplementary file 1 [file e-64-m1319-sup1.cif]

##############################################################################
###                                                                        ###
###        Electronic paper (Acta Crystallographica Section E)             ###
###                                                                        ###
##############################################################################
#                                                                            #
# This CIF contains the data in a paper accepted for publication in Acta     #
# Crystallographica Section E. It conforms to the requirements of Notes      #
# for Authors for Section E, and has been peer reviewed under the auspices   #
# of the IUCr Commission on Journals.                                        #
#                                                                            #
# Full details of the Crystallographic Information File format               #
# are given in the paper "The Crystallographic Information File (CIF):       #
# a New Standard Archive File for Crystallography" by S. R. Hall, F. H.      #
# Allen and I. D. Brown [Acta Cryst. (1991), A47, 655-685].                  #
#                                                                            #
# The current version of the core CIF dictionary is obtainable from          #
# ftp://ftp.iucr.org/pub/cif_core.dic. The current version number is 2.4.    #
#                                                                            #
# Software is freely available for graphical display of the structure(s) in  #
# this CIF.  For information consult the CIF home page http://www.iucr.org/  #
# cif/home.html                                                              #
#                                                                            #
# This file may be used for bona fide research purposes within the           #
# scientific community so long as proper attribution is given to the journal # 
# article from which it was obtained.                                        #
#                                                                            #
##############################################################################
                                             
data_I
_audit_creation_method     SHELXL-97
_chemical_name_systematic
;
catena-Poly[[dibromidomercury(II)]-\m-3-(1-methylpyrrolidin-2-yl)pyridine-
\k^2^N:N']
;
_chemical_name_common     ?
_chemical_formula_moiety     'C10 H14 Br2 Hg N2'
_chemical_formula_sum     'C10 H14 Br2 Hg N2'
_chemical_formula_iupac     '[Hg Br2 (C10 H14 N2)]'
_chemical_formula_weight     522.64
_chemical_melting_point     ?
_symmetry_cell_setting     orthorhombic
_symmetry_space_group_name_H-M     'P 21 21 21'
_symmetry_space_group_name_Hall     'P 2ac 2ab '
loop_
    _symmetry_equiv_pos_as_xyz
    'x, y, z'
    '-x+1/2, -y, z+1/2'
    '-x, y+1/2, -z+1/2'
    'x+1/2, -y+1/2, -z'
_cell_length_a     7.6306(9)
_cell_length_b     11.2177(14)
_cell_length_c     15.443(2)
_cell_angle_alpha     90.00
_cell_angle_beta     90.00
_cell_angle_gamma     90.00
_cell_volume     1321.9(3)
_cell_formula_units_Z     4
_cell_measurement_reflns_used     3183
_cell_measurement_theta_min     4.48
_cell_measurement_theta_max     43.07
_cell_measurement_temperature     296(2)
_exptl_crystal_description     'block'
_exptl_crystal_colour     'light yellow'
_exptl_crystal_size_max     0.20
_exptl_crystal_size_mid     0.16
_exptl_crystal_size_min     0.12
_exptl_crystal_density_diffrn     2.626
_exptl_crystal_density_meas     ?
_exptl_crystal_density_method     'not measured'
_exptl_crystal_F_000     952
_exptl_absorpt_coefficient_mu     17.660
_exptl_absorpt_correction_type     'multi-scan'
_exptl_absorpt_process_details     '(SADABS; Bruker, 2000)'
_exptl_absorpt_correction_T_min     0.062
_exptl_absorpt_correction_T_max     0.153
_exptl_special_details
;
;
_diffrn_ambient_temperature     296(2)
_diffrn_radiation_type     MoK\a
_diffrn_radiation_wavelength     0.71073
_diffrn_radiation_source     'fine-focus sealed tube'
_diffrn_radiation_monochromator     graphite
_diffrn_measurement_device_type     'Bruker SMART APEXII CCD'
_diffrn_measurement_method     '\f and \w'
_diffrn_detector_area_resol_mean     ?
_diffrn_reflns_number     10476
_diffrn_reflns_av_R_equivalents     0.0567
_diffrn_reflns_av_sigmaI/netI     0.0609
_diffrn_reflns_theta_min     2.24
_diffrn_reflns_theta_max     26.00
_diffrn_reflns_theta_full     26.00
_diffrn_measured_fraction_theta_max     0.999
_diffrn_measured_fraction_theta_full     0.999
_diffrn_reflns_limit_h_min     -8
_diffrn_reflns_limit_h_max     9
_diffrn_reflns_limit_k_min     -13
_diffrn_reflns_limit_k_max     13
_diffrn_reflns_limit_l_min     -19
_diffrn_reflns_limit_l_max     16
_diffrn_standards_number     ?
_diffrn_standards_interval_count     ?
_diffrn_standards_interval_time     ?
_diffrn_standards_decay_%     ?
_refine_special_details
;
Refinement of <i>F</i>^2^ against ALL reflections. The weighted <i>R</i>-factor
<i>wR</i> and goodness of fit <i>S</i> are based on <i>F</i>^2^, conventional
<i>R</i>-factors <i>R</i> are based on <i>F</i>, with <i>F</i> set to zero for
negative <i>F</i>^2^. The threshold expression of <i>F</i>^2^ >
\s(<i>F</i>^2^) is used only for calculating <i>R</i>-factors(gt) <i>etc</i>.
and is not relevant to the choice of reflections for refinement.
<i>R</i>-factors based on <i>F</i>^2^ are statistically about twice as large
as those based on <i>F</i>, and <i>R</i>- factors based on ALL data will be
even larger.
;
_reflns_number_total     2601
_reflns_number_gt     2137
_reflns_threshold_expression     I>2\s(I)
_refine_ls_structure_factor_coef     Fsqd
_refine_ls_matrix_type     full
_refine_ls_R_factor_all     0.0546
_refine_ls_R_factor_gt     0.0385
_refine_ls_wR_factor_gt     0.0711
_refine_ls_wR_factor_ref     0.0756
_refine_ls_goodness_of_fit_ref     1.000
_refine_ls_restrained_S_all     1.000
_refine_ls_number_reflns     2601
_refine_ls_number_parameters     137
_refine_ls_number_restraints     0
_refine_ls_hydrogen_treatment     constr
_refine_ls_weighting_scheme     calc
_refine_ls_weighting_details
                 'calc w=1/[\s^2^(Fo^2^)+(0.0314P)^2^] where P=(Fo^2^+2Fc^2^)/3'
_atom_sites_solution_hydrogens     geom
_atom_sites_solution_primary     direct
_atom_sites_solution_secondary     difmap
_refine_ls_shift/su_max     0.001
_refine_ls_shift/su_mean     0.000
_refine_diff_density_max     1.436
_refine_diff_density_min     -1.030
_refine_ls_extinction_method     none
_refine_ls_extinction_coef     ?
_refine_ls_abs_structure_details     'Flack, (1983), 1083 Friedel pairs'
_refine_ls_abs_structure_Flack     -0.006(16)
loop_
    _atom_type_symbol
    _atom_type_description
    _atom_type_scat_dispersion_real
    _atom_type_scat_dispersion_imag
    _atom_type_scat_source
    'C' 'C' 0.0033 0.0016
                         'International Tables Vol C Tables 4.2.6.8 and 6.1.1.4'
    'H' 'H' 0.0000 0.0000
                         'International Tables Vol C Tables 4.2.6.8 and 6.1.1.4'
    'N' 'N' 0.0061 0.0033
                         'International Tables Vol C Tables 4.2.6.8 and 6.1.1.4'
    'Br' 'Br' -0.2901 2.4595
                         'International Tables Vol C Tables 4.2.6.8 and 6.1.1.4'
    'Hg' 'Hg' -2.3894 9.2266
                         'International Tables Vol C Tables 4.2.6.8 and 6.1.1.4'
_computing_data_collection     'APEX2 (Bruker, 2004)'
_computing_cell_refinement     'SAINT (Bruker, 2004)'
_computing_data_reduction     'SAINT (Bruker, 2004)'
_computing_structure_solution     'SHELXS97 (Sheldrick, 2008)'
_computing_structure_refinement     'SHELXS97 (Sheldrick, 2008)'
_computing_molecular_graphics     'SHELXL9 (Sheldrick, 2008)'
_computing_publication_material
                            'SHELXL97 (Sheldrick, 2008) and PLATON (Spek, 2003)'
loop_
    _atom_site_type_symbol
    _atom_site_label
    _atom_site_fract_x
    _atom_site_fract_y
    _atom_site_fract_z
    _atom_site_U_iso_or_equiv
    _atom_site_adp_type
    _atom_site_calc_flag
    _atom_site_refinement_flags
    _atom_site_occupancy
    _atom_site_disorder_assembly
    _atom_site_disorder_group
    Br Br1 0.09573(17) 1.16819(12) 0.93970(8) 0.0688(4) Uani d . 1 . .
    Br Br2 0.15737(16) 1.07721(14) 0.64794(8) 0.0622(4) Uani d . 1 . .
    C C1 0.2197(13) 0.7896(8) 0.7769(6) 0.035(2) Uani d . 1 . .
    H H1 0.1843 0.8032 0.7201 0.042 Uiso calc R 1 . .
    C C2 0.3218(11) 0.6891(8) 0.7935(6) 0.028(2) Uani d . 1 . .
    C C3 0.3679(13) 0.6710(9) 0.8800(7) 0.044(3) Uani d . 1 . .
    H H3 0.4355 0.6053 0.8952 0.052 Uiso calc R 1 . .
    C C4 0.3143(14) 0.7495(9) 0.9428(7) 0.045(3) Uani d . 1 . .
    H H4 0.3438 0.7373 1.0005 0.054 Uiso calc R 1 . .
    C C5 0.2161(14) 0.8467(9) 0.9184(6) 0.040(3) Uani d . 1 . .
    H H5 0.1806 0.9003 0.9609 0.048 Uiso calc R 1 . .
    C C6 0.3777(12) 0.6034(8) 0.7256(6) 0.034(2) Uani d . 1 . .
    H H6 0.4914 0.5703 0.7427 0.041 Uiso calc R 1 . .
    C C7 0.3129(14) 0.4423(10) 0.6345(7) 0.055(3) Uani d . 1 . .
    H H7A 0.2193 0.3962 0.6084 0.066 Uiso calc R 1 . .
    H H7B 0.4103 0.3896 0.6470 0.066 Uiso calc R 1 . .
    C C8 0.3698(16) 0.5418(10) 0.5746(7) 0.058(3) Uani d . 1 . .
    H H8A 0.2811 0.5570 0.5310 0.070 Uiso calc R 1 . .
    H H8B 0.4789 0.5216 0.5459 0.070 Uiso calc R 1 . .
    C C9 0.3936(14) 0.6494(9) 0.6325(6) 0.047(3) Uani d . 1 . .
    H H9A 0.3041 0.7086 0.6207 0.057 Uiso calc R 1 . .
    H H9B 0.5078 0.6852 0.6231 0.057 Uiso calc R 1 . .
    C C10 0.2521(15) 0.4153(9) 0.7882(7) 0.054(3) Uani d . 1 . .
    H H10A 0.1949 0.3428 0.7712 0.081 Uiso calc R 1 . .
    H H10B 0.1910 0.4499 0.8365 0.081 Uiso calc R 1 . .
    H H10C 0.3708 0.3983 0.8047 0.081 Uiso calc R 1 . .
    Hg Hg1 0.04788(5) 1.06376(4) 0.80044(3) 0.04142(13) Uani d . 1 . .
    N N1 0.1699(10) 0.8672(7) 0.8373(5) 0.036(2) Uani d . 1 . .
    N N2 0.2514(11) 0.5010(7) 0.7140(5) 0.040(2) Uani d . 1 . .
loop_
    _atom_site_aniso_label
    _atom_site_aniso_U_11
    _atom_site_aniso_U_22
    _atom_site_aniso_U_33
    _atom_site_aniso_U_12
    _atom_site_aniso_U_13
    _atom_site_aniso_U_23
    Br1 0.0714(10) 0.0714(9) 0.0635(8) 0.0005(7) -0.0093(6) -0.0279(7)
    Br2 0.0525(7) 0.0861(10) 0.0481(7) 0.0000(7) 0.0091(5) 0.0157(7)
    C1 0.043(6) 0.033(6) 0.029(6) 0.005(5) -0.011(4) -0.001(4)
    C2 0.026(5) 0.025(5) 0.032(5) 0.002(4) -0.005(4) -0.001(4)
    C3 0.037(6) 0.034(6) 0.060(7) 0.000(5) 0.000(5) 0.004(5)
    C4 0.059(8) 0.038(6) 0.037(6) -0.015(5) 0.006(5) 0.000(5)
    C5 0.050(7) 0.037(6) 0.032(6) -0.011(5) 0.008(5) -0.001(5)
    C6 0.023(5) 0.037(6) 0.044(6) 0.005(4) 0.001(4) -0.009(4)
    C7 0.051(7) 0.042(7) 0.072(8) 0.012(6) 0.014(6) -0.020(7)
    C8 0.068(8) 0.066(9) 0.041(7) 0.010(7) 0.009(6) -0.015(6)
    C9 0.046(7) 0.052(7) 0.044(7) -0.011(5) 0.023(5) -0.003(5)
    C10 0.052(7) 0.039(7) 0.072(8) 0.007(5) -0.007(6) 0.021(6)
    Hg1 0.0416(2) 0.0400(2) 0.0427(2) 0.0040(2) -0.0016(2) -0.0011(2)
    N1 0.038(5) 0.037(5) 0.032(5) 0.002(4) 0.000(4) 0.003(4)
    N2 0.030(4) 0.035(5) 0.054(6) 0.006(4) 0.001(4) -0.002(4)
_geom_special_details
;
All e.s.d.'s (except the e.s.d. in the dihedral angle between two l.s. planes)
are estimated using the full covariance matrix. The cell e.s.d.'s are taken
into account individually in the estimation of e.s.d.'s in distances, angles
and torsion angles; correlations between e.s.d.'s in cell parameters are only
used when they are defined by crystal symmetry. An approximate (isotropic)
treatment of cell e.s.d.'s is used for estimating e.s.d.'s involving l.s.
planes.
;
loop_
    _geom_bond_atom_site_label_1
    _geom_bond_atom_site_label_2
    _geom_bond_site_symmetry_2
    _geom_bond_distance
    _geom_bond_publ_flag
    Br1 Hg1 . 2.4760(12) ?
    Br2 Hg1 . 2.5034(12) ?
    C1 N1 . 1.332(11) ?
    C1 C2 . 1.394(12) ?
    C1 H1 . 0.9300 ?
    C2 C3 . 1.396(14) ?
    C2 C6 . 1.485(12) ?
    C3 C4 . 1.372(14) ?
    C3 H3 . 0.9300 ?
    C4 C5 . 1.376(14) ?
    C4 H4 . 0.9300 ?
    C5 N1 . 1.321(12) ?
    C5 H5 . 0.9300 ?
    C6 N2 . 1.510(12) ?
    C6 C9 . 1.532(13) ?
    C6 H6 . 0.9800 ?
    C7 N2 . 1.470(12) ?
    C7 C8 . 1.512(15) ?
    C7 H7A . 0.9700 ?
    C7 H7B . 0.9700 ?
    C8 C9 . 1.512(14) ?
    C8 H8A . 0.9700 ?
    C8 H8B . 0.9700 ?
    C9 H9A . 0.9700 ?
    C9 H9B . 0.9700 ?
    C10 N2 . 1.496(12) ?
    C10 H10A . 0.9600 ?
    C10 H10B . 0.9600 ?
    C10 H10C . 0.9600 ?
    Hg1 N2 3_556 2.400(8) ?
    Hg1 N1 . 2.460(8) ?
    N2 Hg1 3_546 2.400(8) ?
loop_
    _geom_angle_atom_site_label_1
    _geom_angle_atom_site_label_2
    _geom_angle_atom_site_label_3
    _geom_angle_site_symmetry_1
    _geom_angle_site_symmetry_3
    _geom_angle
    _geom_angle_publ_flag
    N1 C1 C2 . . 124.0(9) ?
    N1 C1 H1 . . 118.0 ?
    C2 C1 H1 . . 118.0 ?
    C1 C2 C3 . . 115.8(9) ?
    C1 C2 C6 . . 123.6(9) ?
    C3 C2 C6 . . 120.6(8) ?
    C4 C3 C2 . . 120.5(10) ?
    C4 C3 H3 . . 119.7 ?
    C2 C3 H3 . . 119.7 ?
    C3 C4 C5 . . 118.5(10) ?
    C3 C4 H4 . . 120.7 ?
    C5 C4 H4 . . 120.7 ?
    N1 C5 C4 . . 122.9(10) ?
    N1 C5 H5 . . 118.6 ?
    C4 C5 H5 . . 118.6 ?
    C2 C6 N2 . . 113.1(8) ?
    C2 C6 C9 . . 117.9(8) ?
    N2 C6 C9 . . 101.3(7) ?
    C2 C6 H6 . . 108.0 ?
    N2 C6 H6 . . 108.0 ?
    C9 C6 H6 . . 108.0 ?
    N2 C7 C8 . . 105.8(8) ?
    N2 C7 H7A . . 110.6 ?
    C8 C7 H7A . . 110.6 ?
    N2 C7 H7B . . 110.6 ?
    C8 C7 H7B . . 110.6 ?
    H7A C7 H7B . . 108.7 ?
    C7 C8 C9 . . 105.2(8) ?
    C7 C8 H8A . . 110.7 ?
    C9 C8 H8A . . 110.7 ?
    C7 C8 H8B . . 110.7 ?
    C9 C8 H8B . . 110.7 ?
    H8A C8 H8B . . 108.8 ?
    C8 C9 C6 . . 106.0(8) ?
    C8 C9 H9A . . 110.5 ?
    C6 C9 H9A . . 110.5 ?
    C8 C9 H9B . . 110.5 ?
    C6 C9 H9B . . 110.5 ?
    H9A C9 H9B . . 108.7 ?
    N2 C10 H10A . . 109.5 ?
    N2 C10 H10B . . 109.5 ?
    H10A C10 H10B . . 109.5 ?
    N2 C10 H10C . . 109.5 ?
    H10A C10 H10C . . 109.5 ?
    H10B C10 H10C . . 109.5 ?
    N2 Hg1 N1 3_556 . 96.8(3) ?
    N2 Hg1 Br1 3_556 . 111.1(2) ?
    N1 Hg1 Br1 . . 99.6(2) ?
    N2 Hg1 Br2 3_556 . 104.3(2) ?
    N1 Hg1 Br2 . . 98.36(19) ?
    Br1 Hg1 Br2 . . 137.68(5) ?
    C5 N1 C1 . . 118.3(8) ?
    C5 N1 Hg1 . . 118.5(7) ?
    C1 N1 Hg1 . . 122.2(6) ?
    C7 N2 C10 . . 110.6(8) ?
    C7 N2 C6 . . 103.7(8) ?
    C10 N2 C6 . . 113.3(8) ?
    C7 N2 Hg1 . 3_546 110.9(6) ?
    C10 N2 Hg1 . 3_546 105.2(6) ?
    C6 N2 Hg1 . 3_546 113.3(6) ?
data_global
_journal_date_recd_electronic     2008-09-10
_journal_date_accepted     2008-09-18
_journal_name_full     'Acta Crystallographica, Section E'
_journal_year     2008
_journal_volume     64
_journal_issue     10
_journal_page_first     m1319
_journal_page_last     m1319
_journal_paper_category     QM
_journal_coeditor_code     SI2110
_publ_contact_author_name     'Professor  Y. Zhang'
_publ_contact_author_address
;
Department of Chemistry
Huaiyin Teachers College
Huai'an 223300, Jiangsu
P. R. China
;
_publ_contact_author_email     yuzhang@hytc.edu.cn
_publ_contact_author_fax     '+86 517 8352 5318'
_publ_contact_author_phone     '+86 517 8352 5318'
_publ_section_title
;\
<i>catena</i>-Poly[[dibromidomercury(II)]-\m-3-(1-methylpyrrolidin-2-yl)\
pyridine-\k^2^<i>N</i>:<i>N</i>']
;
loop_
    _publ_author_name
    _publ_author_address
    'Jiang, Zhengjing'
;
Department of Chemistry
Huaiyin Teachers College
Huai'an 223300
Jiangsu
People's Republic of China
and
Key Laboratory for Soft Chemistry and Functional Materials of Ministry of
Education
Nanjing University of Science and Technology
200 Xiaolingwei
Nanjing 210094
Jiangsu
People's Republic of China
;
    'Tang, Guodong'
;
Department of Chemistry
Huaiyin Teachers College
Huai'an 223300
Jiangsu
People's Republic of China
and
Key Laboratory for Soft Chemistry and Functional Materials of Ministry of
Education
Nanjing University of Science and Technology
200 Xiaolingwei
Nanjing 210094
Jiangsu
People's Republic of China
;
    'Zhang, Yu'
;
Department of Chemistry
Huaiyin Teachers College
Huai'an 223300
Jiangsu
People's Republic of China
;
    'Zhao, Jianying'
;
Department of Chemistry
Huaiyin Teachers College
Huai'an 223300
Jiangsu
People's Republic of China
;
