# Supplementary material for: catena-Poly[[dibromidomercury(II)]-μ-3-(1-methyl­pyrrolidin-2-yl)pyridine-κ2 N:N′]
Source: Acta Crystallogr Sect E Struct Rep Online. 2008 Sep 24;64(Pt 10):m1319. doi: 10.1107/S1600536808030055 (PMC2959410; doi:10.1107/S1600536808030055)
Supplement: Supplementary file 2 [file e-64-m1319-Isup2.hkl]

# 
# h,k,l, Fc-squared, Fo-squared, sigma(Fo-squared) and status flag 
# 
data_I
_shelx_title ' 1 in P2(1)2(1)2(1)' 
_shelx_refln_list_code          4 
_shelx_F_calc_maximum      310.98 
_exptl_crystal_F_000       952.00 
_reflns_d_resolution_high  0.8107 
 
loop_ 
 _symmetry_equiv_pos_as_xyz 
 'x, y, z' 
 '-x+1/2, -y, z+1/2' 
 '-x, y+1/2, -z+1/2' 
 'x+1/2, -y+1/2, -z' 
 
_cell_length_a     7.6306 
_cell_length_b    11.2177 
_cell_length_c    15.4431 
_cell_angle_alpha  90.000 
_cell_angle_beta   90.000 
_cell_angle_gamma  90.000 
 
_shelx_F_squared_multiplier     1.000 
 
loop_ 
 _refln_index_h 
 _refln_index_k 
 _refln_index_l 
 _refln_F_squared_calc 
 _refln_F_squared_meas 
 _refln_F_squared_sigma 
 _refln_observed_status 
   2   0   0    10123.02    11399.07    464.68 o 
   4   0   0     1507.35     1673.25    121.84 o 
   6   0   0      248.79       21.89    154.21 o 
   8   0   0     2326.79     2270.90    376.52 o 
   1   1   0    14247.09    16168.14    397.53 o 
   2   1   0    56135.14    60482.04   1491.48 o 
   3   1   0    48534.82    53662.04   1146.63 o 
   4   1   0     8152.27     9238.22    224.47 o 
   5   1   0     9253.96    10373.21    355.26 o 
   6   1   0      152.04       85.61    115.64 o 
   7   1   0     9105.46     8671.21    509.67 o 
   8   1   0      358.47      751.13    370.80 o 
   9   1   0      334.84      439.91    278.53 o 
   1   2   0    67398.84    68552.77   1825.27 o 
   2   2   0    11952.47    12061.74    295.39 o 
   3   2   0     3974.26     4447.43    120.52 o 
   4   2   0     3169.51     3242.06    103.99 o 
   5   2   0      631.22      724.95     76.89 o 
   6   2   0       74.82      151.57    121.54 o 
   7   2   0      849.50      724.61    176.23 o 
   8   2   0      863.59      756.26    200.86 o 
   9   2   0     1871.50     1962.86    292.31 o 
   1   3   0     3346.40     3380.37     90.87 o 
   2   3   0    41368.33    42761.43   1041.16 o 
   3   3   0      787.42      902.08     54.43 o 
   4   3   0    17036.16    17494.18    401.65 o 
   5   3   0      633.64      802.19     82.46 o 
   6   3   0     6713.15     7488.95    449.28 o 
   7   3   0     2411.26     2861.17    284.10 o 
   8   3   0     3220.13     3779.62    347.56 o 
   9   3   0      231.03      119.88    270.09 o 
   0   4   0    11308.71    11601.16    466.36 o 
   1   4   0    50908.33    50525.14   1444.36 o 
   2   4   0      285.57      318.51     33.04 o 
   3   4   0     1862.01     1874.42     87.20 o 
   4   4   0     2985.30     3032.00    116.51 o 
   5   4   0     4568.92     4435.02    232.92 o 
   6   4   0       12.62        0.00    120.32 o 
   7   4   0      425.92      358.98    148.95 o 
   8   4   0        5.29       90.81    169.91 o 
   9   4   0     3298.14     2894.04    336.73 o 
   1   5   0     3049.29     3196.85    127.90 o 
   2   5   0     7992.15     7984.45    181.77 o 
   3   5   0     1368.37     1345.31     64.86 o 
   4   5   0     4801.59     4958.62    198.34 o 
   5   5   0      208.62      159.24     64.28 o 
   6   5   0     9488.08     9632.82    333.93 o 
   7   5   0     2526.03     2219.79    318.09 o 
   8   5   0     3372.71     4064.72    415.63 o 
   0   6   0    15935.55    15866.89    636.61 o 
   1   6   0    18423.32    18172.14    671.78 o 
   2   6   0     4752.98     4880.43    142.47 o 
   3   6   0     2836.03     2976.81    100.11 o 
   4   6   0     1268.50     1294.19     86.97 o 
   5   6   0       51.40       37.00     70.07 o 
   6   6   0      544.65      417.59    152.31 o 
   7   6   0      300.64      137.48    157.68 o 
   8   6   0     1313.80     1950.78    545.62 o 
   1   7   0     4068.89     3934.07    249.06 o 
   2   7   0     3848.32     4022.41    138.17 o 
   3   7   0     9214.91     9303.90    248.39 o 
   4   7   0     3492.21     3613.29    194.40 o 
   5   7   0     6099.56     6517.41    261.06 o 
   6   7   0      354.02      427.27    145.82 o 
   7   7   0     3009.94     3760.98    413.09 o 
   8   7   0       68.12      170.87    301.19 o 
   0   8   0    38394.62    37562.01   1443.17 o 
   1   8   0        2.07      130.11     81.56 o 
   2   8   0    12027.23    12265.82    428.27 o 
   3   8   0      286.25      253.32     91.37 o 
   4   8   0      173.36       43.70    156.21 o 
   5   8   0      133.95      116.13    114.43 o 
   6   8   0       81.88       89.90    145.76 o 
   7   8   0       10.36        0.00    248.53 o 
   1   9   0     2752.98     3019.34    229.48 o 
   2   9   0     3435.41     3461.29    247.93 o 
   3   9   0     8666.33     8516.32    438.37 o 
   4   9   0      550.70      855.83    181.02 o 
   5   9   0     5396.14     5481.46    511.99 o 
   6   9   0      435.20      544.85    178.07 o 
   7   9   0      853.54      437.29    271.42 o 
   0  10   0     5817.50     5397.29    470.40 o 
   1  10   0    10917.47    10816.63    540.78 o 
   2  10   0     3749.74     3925.97    278.78 o 
   3  10   0      273.98      287.75    210.31 o 
   4  10   0      142.71      204.09    162.77 o 
   5  10   0       34.20       35.58    164.69 o 
   6  10   0       10.00       37.84    168.88 o 
   1  11   0       67.76      165.21    163.15 o 
   2  11   0     4617.01     5042.99    333.80 o 
   3  11   0       11.62       12.22    213.43 o 
   4  11   0     3584.03     4055.56    341.12 o 
   5  11   0      439.12      612.37    214.26 o 
   0  12   0     1200.38     1697.73    326.19 o 
   1  12   0     4933.81     4588.50    341.50 o 
   2  12   0        0.93       68.02    157.15 o 
   3  12   0      968.68     1056.74    230.80 o 
   4  12   0       94.59       41.99    183.76 o 
   1  13   0      288.20      199.96    176.56 o 
   2  13   0       78.15        0.00    143.97 o 
   3  13   0      712.27      844.31    287.64 o 
   1   0   1    96709.35   103665.19   2067.71 o 
   2   0   1    11517.48    12820.16    307.57 o 
   3   0   1     5241.03     5989.49    173.98 o 
   4   0   1    15395.29    17131.05    454.45 o 
   5   0   1      322.06      355.03    104.63 o 
   6   0   1     1220.78     1270.82    175.90 o 
   7   0   1     1473.07     1255.62    198.28 o 
   8   0   1      236.44       91.52    163.02 o 
   9   0   1     3117.58     2956.85    323.07 o 
  -9   1   1      124.04      119.98    189.88 o 
  -8   1   1     2939.61     2981.55    307.40 o 
  -7   1   1     1811.26     2174.24    248.64 o 
  -6   1   1    11061.87    12169.72    596.44 o 
  -5   1   1     3139.95     3448.76    193.88 o 
  -4   1   1    13142.43    14074.20    335.67 o 
  -3   1   1    15868.46    17505.87    390.56 o 
  -2   1   1    90912.77    99120.77   2128.81 o 
  -1   1   1     7069.69     7293.60    211.99 o 
   0   1   1     2746.00     2655.90    125.50 o 
   1   1   1     5279.99     5961.12    144.51 o 
   2   1   1    93205.07   100215.62   2271.36 o 
   3   1   1    15342.88    16948.23    386.42 o 
   4   1   1    12226.85    13265.36    296.59 o 
   5   1   1     3200.74     3499.88    194.36 o 
   6   1   1     9519.62    10043.29    579.30 o 
   7   1   1     2026.58     2379.73    251.27 o 
   8   1   1     3151.42     3368.49    317.97 o 
   9   1   1      104.03        0.00    179.28 o 
  -9   2   1     1711.48     1672.27    270.62 o 
  -8   2   1     1217.60     1302.87    232.47 o 
  -7   2   1      248.56      195.27    142.80 o 
  -6   2   1     1441.30     1558.88    191.40 o 
  -5   2   1     4524.18     4783.58    183.84 o 
  -4   2   1      956.60     1086.34     63.35 o 
  -3   2   1    14307.96    14476.13    298.69 o 
  -2   2   1    28585.57    29358.10    715.96 o 
  -1   2   1    32146.03    32716.75    989.00 o 
   0   2   1    94424.96    89129.41   3462.31 o 
   1   2   1    34665.47    34348.08    765.55 o 
   2   2   1    29203.22    30705.64    687.52 o 
   3   2   1    12922.33    13054.75    313.85 o 
   4   2   1     1777.33     2066.68     69.28 o 
   5   2   1     4468.00     4999.92    187.52 o 
   6   2   1     1278.93     1474.00    190.47 o 
   7   2   1      172.51       13.48    136.40 o 
   8   2   1     1098.23     1422.12    238.78 o 
   9   2   1     1643.29     1838.00    282.57 o 
  -9   3   1      490.21      229.16    208.70 o 
  -8   3   1      698.50      412.96    293.25 o 
  -7   3   1     7181.48     7437.05    466.59 o 
  -6   3   1     2951.77     3232.56    252.21 o 
  -5   3   1    11210.31    11698.17    363.44 o 
  -4   3   1     4391.13     4536.37    126.98 o 
  -3   3   1    20933.38    20965.93    497.09 o 
  -2   3   1     5076.84     5285.84    153.93 o 
  -1   3   1    31229.62    31465.33    961.25 o 
   0   3   1      980.79     1064.57     58.79 o 
   1   3   1    33463.95    33377.14    732.01 o 
   2   3   1     7136.65     7052.14    172.86 o 
   3   3   1    17584.49    18462.42    493.25 o 
   4   3   1     4312.48     4738.18    134.07 o 
   5   3   1    10852.94    11546.65    365.52 o 
   6   3   1     2735.13     3009.61    271.14 o 
   7   3   1     7102.09     7911.27    474.60 o 
   8   3   1      775.28      667.02    204.38 o 
   9   3   1      497.91      459.62    223.85 o 
  -8   4   1     2113.63     1496.04    250.30 o 
  -7   4   1      890.19      776.63    173.08 o 
  -6   4   1       18.38      166.63    163.40 o 
  -5   4   1     4932.17     4940.67    191.09 o 
  -4   4   1     2223.20     2343.33     91.87 o 
  -3   4   1     1169.87     1212.28     55.60 o 
  -2   4   1    24008.09    24570.63    610.05 o 
  -1   4   1     4640.30     4590.04    138.27 o 
   0   4   1    62570.70    59401.00   1847.22 o 
   1   4   1     4269.77     4270.96    125.19 o 
   2   4   1    22060.26    21871.05    499.87 o 
   3   4   1     1503.83     1533.97     66.63 o 
   4   4   1     2277.09     2408.83    101.93 o 
   5   4   1     4411.49     4284.89    191.77 o 
   6   4   1       18.49        0.00     85.81 o 
   7   4   1      870.75     1077.00    187.71 o 
   8   4   1     1932.80     1913.30    261.21 o 
  -8   5   1      759.06     1126.08    233.19 o 
  -7   5   1     5127.38     5252.08    383.57 o 
  -6   5   1      796.22      723.68    105.04 o 
  -5   5   1     6634.56     7036.76    261.69 o 
  -4   5   1     4771.12     4702.06    149.44 o 
  -3   5   1    13229.36    13811.12    333.45 o 
  -2   5   1     5816.57     5838.15    169.16 o 
  -1   5   1    10700.22    10694.55    295.74 o 
   0   5   1      444.34      517.38     49.13 o 
   1   5   1    10133.93     9936.80    338.51 o 
   2   5   1     6301.19     6239.06    160.74 o 
   3   5   1    14262.51    14077.35    360.62 o 
   4   5   1     4420.87     4613.91    177.08 o 
   5   5   1     7110.57     7412.60    296.34 o 
   6   5   1      759.33     1012.93    158.50 o 
   7   5   1     5087.42     5461.62    344.09 o 
   8   5   1      664.98      400.02    184.10 o 
  -8   6   1      850.79     1092.42    247.63 o 
  -7   6   1      463.32      657.61    197.79 o 
  -6   6   1      785.55      836.05    114.62 o 
  -5   6   1      849.00      922.61    107.40 o 
  -4   6   1     1378.26     1370.51    134.37 o 
  -3   6   1     1800.07     1942.53     79.15 o 
  -2   6   1    10729.56    10861.82    289.68 o 
  -1   6   1    17406.87    16288.10    632.48 o 
   0   6   1    19474.74    18422.64    513.25 o 
   1   6   1    17986.43    17473.45    544.72 o 
   2   6   1    12530.11    12761.38    310.56 o 
   3   6   1     1928.08     1963.80     99.41 o 
   4   6   1     1282.97     1329.31    108.50 o 
   5   6   1      778.82      812.84    104.65 o 
   6   6   1      990.80      906.38    227.50 o 
   7   6   1      364.11      307.05    168.23 o 
   8   6   1      867.25      758.86    276.21 o 
  -8   7   1     1309.66      363.63    327.75 o 
  -7   7   1      399.75      283.90    184.17 o 
  -6   7   1     5097.76     5185.12    269.58 o 
  -5   7   1     1261.85     1303.02    109.87 o 
  -4   7   1     5761.53     5833.88    223.28 o 
  -3   7   1     5556.07     5593.20    164.28 o 
  -2   7   1    11298.51    11250.69    306.82 o 
  -1   7   1      206.01      167.95     73.13 o 
   0   7   1     5411.21     4882.76    174.06 o 
   1   7   1      179.07      172.31     48.64 o 
   2   7   1    11118.85    11008.91    330.27 o 
   3   7   1     5720.68     5833.49    209.93 o 
   4   7   1     6386.79     6396.98    457.17 o 
   5   7   1     1169.77     1506.83    180.25 o 
   6   7   1     5165.02     5158.64    272.01 o 
   7   7   1      381.15       90.07    231.36 o 
   8   7   1     1349.00     1935.27    419.74 o 
  -7   8   1      620.87     1213.56    355.97 o 
  -6   8   1      743.30      513.74    139.66 o 
  -5   8   1       83.07       69.34    111.56 o 
  -4   8   1     2073.39     2125.01    213.42 o 
  -3   8   1     4334.01     4209.74    172.63 o 
  -2   8   1      716.72      801.10    108.24 o 
  -1   8   1    20762.67    21145.59    794.24 o 
   0   8   1      100.73      238.67     82.13 o 
   1   8   1    21221.36    21006.77    918.39 o 
   2   8   1      686.91      761.79    126.86 o 
   3   8   1     4633.89     4879.99    228.30 o 
   4   8   1     2253.81     2862.64    224.46 o 
   5   8   1       43.99       75.94    107.26 o 
   6   8   1      587.04      588.74    251.70 o 
   7   8   1      640.56      660.38    192.97 o 
  -7   9   1      419.37      126.99    304.97 o 
  -6   9   1     2522.12     2452.69    224.47 o 
  -5   9   1      714.54      831.18    148.91 o 
  -4   9   1     4955.42     5444.96    393.95 o 
  -3   9   1     2047.11     2178.48    293.50 o 
  -2   9   1     5356.22     5471.20    314.94 o 
  -1   9   1     4202.26     4142.03    277.29 o 
   0   9   1       61.54      156.59    110.07 o 
   1   9   1     4441.52     4862.03    656.50 o 
   2   9   1     5081.24     4982.47    311.09 o 
   3   9   1     1997.97     2122.61    308.69 o 
   4   9   1     5261.21     5639.60    503.51 o 
   5   9   1      832.64      504.79    174.87 o 
   6   9   1     2525.33     2493.40    473.20 o 
   7   9   1      455.50      435.06    274.83 o 
  -6  10   1      133.84      334.17    202.24 o 
  -5  10   1      422.76      230.16    321.77 o 
  -4  10   1      231.34       76.22    374.74 o 
  -3  10   1     2463.33     2585.14    320.58 o 
  -2  10   1     3104.81     3525.86    369.19 o 
  -1  10   1     4202.63     4418.11    298.59 o 
   0  10   1    11189.36    11464.31    568.32 o 
   1  10   1     3931.62     4271.53    296.50 o 
   2  10   1     3441.29     3825.30    602.78 o 
   3  10   1     2249.80     2521.01    223.28 o 
   4  10   1      339.27      218.20    235.42 o 
   5  10   1      414.33      449.85    187.48 o 
   6  10   1       78.08      207.75    177.54 o 
  -5  11   1     2253.85     2266.24    280.78 o 
  -4  11   1      283.89      447.13    185.97 o 
  -3  11   1     3017.54     2998.84    363.47 o 
  -2  11   1      917.55      794.22    151.34 o 
  -1  11   1     1512.57     1772.49    208.25 o 
   0  11   1      718.39      860.25    170.03 o 
   1  11   1     1647.83     1510.64    202.67 o 
   2  11   1     1004.56      977.50    190.32 o 
   3  11   1     2964.55     2888.85    391.30 o 
   4  11   1      265.99        0.00    226.53 o 
   5  11   1     2100.05     2341.47    276.40 o 
  -4  12   1      617.30     1061.03    234.21 o 
  -3  12   1      202.76        0.00    242.26 o 
  -2  12   1     3035.01     3460.28    342.46 o 
  -1  12   1      139.32       88.50    134.80 o 
   0  12   1     3538.11     3352.31    287.26 o 
   1  12   1      100.47        0.00    202.20 o 
   2  12   1     3232.86     2893.90    275.86 o 
   3  12   1      175.84        0.00    237.31 o 
   4  12   1      538.22      502.82    222.18 o 
  -3  13   1     1088.22      496.98    226.32 o 
  -2  13   1      458.43      585.92    169.42 o 
  -1  13   1      200.77      301.45    159.25 o 
   0  13   1       80.13        0.00    147.60 o 
   1  13   1      217.72      266.71    163.58 o 
   2  13   1      454.83      341.82    181.97 o 
   3  13   1     1067.80     1779.50    376.74 o 
   0   0   2    69097.07    60471.91   2530.11 o 
   1   0   2      734.24      748.56     32.52 o 
   2   0   2     8229.54     8174.13    193.19 o 
   3   0   2    16276.46    17424.04    420.47 o 
   4   0   2     7795.21     8285.23    241.33 o 
   5   0   2    20526.73    20652.74    782.80 o 
   6   0   2       20.34       19.42    115.78 o 
   7   0   2      680.04      585.21    170.47 o 
   8   0   2     1564.54     1360.11    227.25 o 
   9   0   2        1.91       28.27    182.30 o 
  -9   1   2      298.77      386.81    193.80 o 
  -8   1   2     1529.02     1590.66    342.41 o 
  -7   1   2     7128.20     7096.58    447.72 o 
  -6   1   2     4540.51     4939.06    338.00 o 
  -5   1   2     9157.79     9635.06    388.94 o 
  -4   1   2     4491.95     4802.65    130.52 o 
  -3   1   2    18349.28    19801.11    447.05 o 
  -2   1   2    21212.93    22633.51    482.85 o 
  -1   1   2     6816.15     7096.31    280.54 o 
   0   1   2    28138.72    26818.00   1118.93 o 
   1   1   2     8653.93     8743.80    176.37 o 
   2   1   2    19557.12    21259.01    444.00 o 
   3   1   2    18703.56    20119.27    445.00 o 
   4   1   2     4213.14     4527.92    136.05 o 
   5   1   2     8217.93     8705.56    383.46 o 
   6   1   2     5004.71     5216.82    340.91 o 
   7   1   2     7194.34     7356.82    451.50 o 
   8   1   2     1417.62     1653.96    245.63 o 
   9   1   2      285.39      240.05    193.13 o 
  -9   2   2     1192.79     1250.18    251.32 o 
  -8   2   2      749.18      554.66    193.97 o 
  -7   2   2     1149.93     1026.63    189.87 o 
  -6   2   2     2647.64     3033.17    250.26 o 
  -5   2   2    10190.51    10924.12    336.25 o 
  -4   2   2    26318.55    28300.23    580.23 o 
  -3   2   2     8589.96     8957.47    198.87 o 
  -2   2   2    11516.70    11838.31    302.83 o 
  -1   2   2    20775.92    19013.86    733.15 o 
   0   2   2    53698.35    52904.57   1849.18 o 
   1   2   2    15204.86    15353.21    307.20 o 
   2   2   2    13077.78    13770.73    273.48 o 
   3   2   2     8122.92     8579.29    192.63 o 
   4   2   2    25807.83    27346.26    575.30 o 
   5   2   2     9910.71    10579.87    339.61 o 
   6   2   2     2233.57     2268.47    232.93 o 
   7   2   2     1159.74     1049.90    200.17 o 
   8   2   2      497.28      831.29    206.19 o 
   9   2   2     1230.02     1303.27    161.90 o 
  -9   3   2      233.66      211.60    341.47 o 
  -8   3   2     1297.34     1518.89    403.69 o 
  -7   3   2     2637.41     2820.71    273.34 o 
  -6   3   2     6912.54     7625.34    395.25 o 
  -5   3   2     1288.11     1379.21     79.58 o 
  -4   3   2    13399.95    13956.57    296.22 o 
  -3   3   2    38026.14    39135.57    782.83 o 
  -2   3   2    18259.98    17648.09    458.12 o 
  -1   3   2     7974.22     7660.86    186.24 o 
   0   3   2      995.62     1006.74     61.60 o 
   1   3   2     6490.19     6222.81    153.90 o 
   2   3   2    18981.87    19008.71    377.20 o 
   3   3   2    37546.43    38881.68    789.17 o 
   4   3   2    12590.96    13081.78    333.56 o 
   5   3   2     1265.42     1302.90     93.30 o 
   6   3   2     6478.58     6642.17    298.42 o 
   7   3   2     2527.35     2477.83    267.26 o 
   8   3   2     1259.88     1204.42    232.49 o 
   9   3   2      173.82      468.79    241.87 o 
  -8   4   2      350.60      223.69    186.38 o 
  -7   4   2     1539.18     1848.42    233.91 o 
  -6   4   2     6581.73     6600.29    354.99 o 
  -5   4   2      299.27      526.72    106.87 o 
  -4   4   2     9424.17     9320.68    256.90 o 
  -3   4   2     3012.12     2925.28    100.78 o 
  -2   4   2      560.17      546.32     43.46 o 
  -1   4   2    60915.95    58256.36   1295.07 o 
   0   4   2        1.76        9.95     26.75 o 
   1   4   2    58756.07    56006.17   1742.22 o 
   2   4   2      650.85      727.45     39.08 o 
   3   4   2     3143.43     3079.28     83.77 o 
   4   4   2    10419.12    10576.21    262.19 o 
   5   4   2      330.84      222.47    225.44 o 
   6   4   2     5920.22     5486.91    460.59 o 
   7   4   2     1527.85     1534.06    233.11 o 
   8   4   2      371.98      535.80    212.45 o 
  -8   5   2     1024.00      937.85    613.78 o 
  -7   5   2     1538.37     1579.08    336.52 o 
  -6   5   2     3623.13     3623.09    217.40 o 
  -5   5   2     2384.31     2408.02    126.76 o 
  -4   5   2    16143.01    16304.40    394.02 o 
  -3   5   2    11680.93    11704.96    273.25 o 
  -2   5   2    15461.65    15217.82    382.28 o 
  -1   5   2     5229.08     5077.20    142.81 o 
   0   5   2      654.55      630.71     62.85 o 
   1   5   2     5690.78     5282.79    187.85 o 
   2   5   2    15743.67    15009.51    385.94 o 
   3   5   2    11707.11    11939.47    275.76 o 
   4   5   2    15716.38    15672.17    461.58 o 
   5   5   2     1996.34     2215.75    175.87 o 
   6   5   2     3799.37     3713.46    442.77 o 
   7   5   2     1562.78     1690.47    282.78 o 
   8   5   2      961.00      894.91    207.22 o 
  -8   6   2      716.17      777.16    258.09 o 
  -7   6   2      521.60      753.87    196.58 o 
  -6   6   2     1929.98     1969.01    160.55 o 
  -5   6   2     6964.27     6588.98    231.44 o 
  -4   6   2     2937.80     3103.72    151.16 o 
  -3   6   2     2701.44     2726.48    104.24 o 
  -2   6   2    11312.97    11081.16    274.99 o 
  -1   6   2    12034.57    11473.94    299.01 o 
   0   6   2    29339.90    27275.25    806.49 o 
   1   6   2    13698.78    13099.68    399.37 o 
   2   6   2    10949.61    10772.05    318.58 o 
   3   6   2     3245.82     3242.00    112.06 o 
   4   6   2     3377.50     3297.80    150.33 o 
   5   6   2     6419.60     6579.45    292.47 o 
   6   6   2     2059.48     2033.24    173.59 o 
   7   6   2      588.25      223.27    225.20 o 
   8   6   2      668.39     1228.73    307.45 o 
  -8   7   2      690.27      458.40    224.61 o 
  -7   7   2     1256.85     1225.16    232.40 o 
  -6   7   2     1624.80     1571.13    190.28 o 
  -5   7   2     6078.35     5631.47    246.47 o 
  -4   7   2     2155.87     2240.74    148.87 o 
  -3   7   2     7792.38     7858.26    228.25 o 
  -2   7   2     7600.93     7706.08    226.49 o 
  -1   7   2     8680.32     8461.90    266.63 o 
   0   7   2      465.26      364.20     65.52 o 
   1   7   2     8718.95     8700.41    349.95 o 
   2   7   2     8125.54     7920.28    283.78 o 
   3   7   2     8559.51     8700.61    281.47 o 
   4   7   2     2615.06     3158.43    209.09 o 
   5   7   2     6307.97     6262.11    332.23 o 
   6   7   2     1729.35     2209.15    314.31 o 
   7   7   2     1167.38     1212.41    200.22 o 
   8   7   2      716.38      716.13    290.11 o 
  -7   8   2      207.55      615.94    289.75 o 
  -6   8   2       61.50      115.45    115.76 o 
  -5   8   2     5169.90     5287.09    369.76 o 
  -4   8   2     1137.03     1334.08    164.73 o 
  -3   8   2     4450.12     4389.52    178.00 o 
  -2   8   2     6562.36     6852.92    304.91 o 
  -1   8   2      961.13     1120.64    120.27 o 
   0   8   2    11895.51    11530.11    425.70 o 
   1   8   2      819.28      795.91    129.28 o 
   2   8   2     7251.38     7159.74    401.96 o 
   3   8   2     4352.77     4077.12    308.64 o 
   4   8   2     1256.32     1308.66    253.42 o 
   5   8   2     5277.89     5056.11    417.69 o 
   6   8   2      127.75        0.00    164.19 o 
   7   8   2      259.37      175.86    209.51 o 
  -7   9   2     1253.17     1140.34    377.08 o 
  -6   9   2      517.64      544.25    162.66 o 
  -5   9   2     2822.53     2874.00    249.50 o 
  -4   9   2      747.09      623.90    111.06 o 
  -3   9   2     2324.68     2466.70    232.66 o 
  -2   9   2     5194.67     5066.06    263.90 o 
  -1   9   2      904.65      999.47    206.56 o 
   0   9   2     5721.75     5729.59    262.20 o 
   1   9   2      985.82      797.01    140.38 o 
   2   9   2     5512.10     5596.84    323.02 o 
   3   9   2     2337.23     2895.10    225.89 o 
   4   9   2      707.20     1068.35    258.75 o 
   5   9   2     2774.61     3779.01    366.95 o 
   6   9   2      594.37      480.50    185.90 o 
   7   9   2     1141.99     1195.22    288.23 o 
  -6  10   2      543.60      302.19    196.15 o 
  -5  10   2      749.07      577.00    194.89 o 
  -4  10   2     2786.12     2672.97    270.78 o 
  -3  10   2     1392.68     1905.12    227.13 o 
  -2  10   2     3026.88     3005.78    206.08 o 
  -1  10   2     2666.74     2924.87    204.50 o 
   0  10   2      459.81      723.97    130.05 o 
   1  10   2     2821.38     3066.32    245.17 o 
   2  10   2     3395.95     3057.73    251.58 o 
   3  10   2     1361.99     1605.85    196.61 o 
   4  10   2     2640.31     2876.96    387.74 o 
   5  10   2      680.02      602.43    624.50 o 
   6  10   2      605.34      511.06    200.29 o 
  -5  11   2      230.83      199.31    190.49 o 
  -4  11   2     1607.91     1915.83    250.28 o 
  -3  11   2      887.92      533.64    184.81 o 
  -2  11   2      529.25      528.88    136.29 o 
  -1  11   2     2962.61     3240.07    221.36 o 
   0  11   2      735.79      729.96    265.99 o 
   1  11   2     2477.46     2798.75    237.28 o 
   2  11   2      633.75      409.59    124.63 o 
   3  11   2      942.96      684.12    167.68 o 
   4  11   2     1766.78     2023.82    367.30 o 
   5  11   2      230.20       49.82    184.36 o 
  -4  12   2     1183.55     1328.57    245.69 o 
  -3  12   2      788.62      972.24    227.68 o 
  -2  12   2      225.35      306.57    150.12 o 
  -1  12   2     3227.14     3421.70    322.26 o 
   0  12   2        6.01       84.87    132.71 o 
   1  12   2     3125.50     3018.28    237.75 o 
   2  12   2      244.62      261.61    169.69 o 
   3  12   2      672.87      613.28    296.97 o 
   4  12   2     1106.02     1206.56    349.41 o 
  -3  13   2      832.30      809.48    254.92 o 
  -2  13   2      630.60      617.21    224.26 o 
  -1  13   2      436.55      732.97    174.37 o 
   0  13   2      197.54      190.01    177.06 o 
   1  13   2      398.60      564.96    162.96 o 
   2  13   2      616.83      559.54    200.83 o 
   3  13   2      842.60      382.19    302.31 o 
   1   0   3     4882.59     4499.08    137.48 o 
   2   0   3      339.55      396.14     29.44 o 
   3   0   3    12542.93    12875.25    319.31 o 
   4   0   3    25149.97    26892.10    646.42 o 
   5   0   3     1889.91     2161.75    162.06 o 
   6   0   3    13217.01    12968.77    670.85 o 
   7   0   3      794.96      838.75    177.68 o 
   8   0   3      496.39      849.95    208.63 o 
   9   0   3      789.65      885.67    267.48 o 
  -9   1   3      869.21      679.08    223.74 o 
  -8   1   3      661.15      641.35    200.92 o 
  -7   1   3     3237.81     3040.13    280.94 o 
  -6   1   3     6427.87     6799.94    401.30 o 
  -5   1   3     1569.94     1755.45    123.32 o 
  -4   1   3    11595.68    11806.01    311.91 o 
  -3   1   3    31126.10    31589.89    719.16 o 
  -2   1   3     6166.52     6476.39    197.59 o 
  -1   1   3    15605.90    15204.17    416.40 o 
   0   1   3      477.67      559.26     76.18 o 
   1   1   3    14990.01    14632.90    306.43 o 
   2   1   3     8104.29     8440.49    156.12 o 
   3   1   3    29350.73    29559.50    673.37 o 
   4   1   3    12322.03    12560.25    295.02 o 
   5   1   3     1476.50     1651.32    201.26 o 
   6   1   3     5893.80     5953.81    410.80 o 
   7   1   3     3241.41     2859.01    281.51 o 
   8   1   3      758.49     1347.02    226.60 o 
   9   1   3      812.00      698.43    229.02 o 
  -9   2   3      350.06      286.61    396.91 o 
  -8   2   3      987.57      962.51    215.71 o 
  -7   2   3     2455.80     2430.65    259.50 o 
  -6   2   3     4858.32     4848.73    324.95 o 
  -5   2   3    15077.71    15813.05    519.82 o 
  -4   2   3    21794.10    22995.78    470.48 o 
  -3   2   3     6985.83     7190.93    209.29 o 
  -2   2   3     5957.52     5998.35    180.44 o 
  -1   2   3    18646.55    18303.47    540.12 o 
   0   2   3      107.43      129.65     30.83 o 
   1   2   3    21854.77    21524.56    380.03 o 
   2   2   3     5965.45     6083.14    122.93 o 
   3   2   3     7789.43     8253.00    179.62 o 
   4   2   3    20783.20    21432.12    467.73 o 
   5   2   3    14446.91    14623.78    454.23 o 
   6   2   3     4399.32     4645.68    194.53 o 
   7   2   3     2432.16     2571.53    180.87 o 
   8   2   3     1099.27     1160.86    210.37 o 
   9   2   3      312.41      132.77    124.17 o 
  -9   3   3       93.38       62.75    203.58 o 
  -8   3   3     1031.42      883.52    213.10 o 
  -7   3   3     1321.42     1061.89    202.28 o 
  -6   3   3     3820.21     4101.71    242.75 o 
  -5   3   3     9965.82    10520.16    269.65 o 
  -4   3   3    13141.31    13635.22    297.23 o 
  -3   3   3     9972.03    10219.43    230.68 o 
  -2   3   3    39615.38    38957.95   1011.51 o 
  -1   3   3     9372.91     9219.03    239.87 o 
   0   3   3     8113.84     7373.15    216.51 o 
   1   3   3     9373.81     9226.83    210.57 o 
   2   3   3    37972.24    38029.44    768.75 o 
   3   3   3     8645.56     9207.40    205.68 o 
   4   3   3    13009.82    13458.48    318.49 o 
   5   3   3    10950.33    11149.93    462.42 o 
   6   3   3     3432.35     3609.93    226.81 o 
   7   3   3     1475.97     1602.46    197.67 o 
   8   3   3      864.35      943.13    224.76 o 
   9   3   3       65.87        0.00    193.11 o 
  -8   4   3      568.06      240.75    229.20 o 
  -7   4   3     1699.57     1574.97    229.69 o 
  -6   4   3     1856.40     1794.06    148.90 o 
  -5   4   3    20686.81    20821.86    488.26 o 
  -4   4   3      250.13      319.31     51.32 o 
  -3   4   3    18680.03    18986.30    431.13 o 
  -2   4   3    18785.82    17853.08    477.62 o 
  -1   4   3     1421.22     1517.19     68.19 o 
   0   4   3    33970.62    32519.98    977.51 o 
   1   4   3     1903.21     1926.78     85.10 o 
   2   4   3    18815.00    17872.82    387.20 o 
   3   4   3    17002.34    17442.13    333.75 o 
   4   4   3      151.17      211.03     49.30 o 
   5   4   3    21109.46    21426.13    765.46 o 
   6   4   3     1778.45     1946.96    159.09 o 
   7   4   3     1622.69     1684.34    210.91 o 
   8   4   3      554.47      472.52    290.47 o 
  -8   5   3      908.19      839.40    229.28 o 
  -7   5   3     1402.50     1644.54    232.85 o 
  -6   5   3     1046.33     1025.33    129.06 o 
  -5   5   3     5643.72     5549.85    200.48 o 
  -4   5   3     5852.70     5929.53    199.12 o 
  -3   5   3    17089.40    16680.99    448.90 o 
  -2   5   3    19701.44    18809.89    481.06 o 
  -1   5   3     3480.33     3244.45     99.22 o 
   0   5   3    22517.13    20823.99    641.66 o 
   1   5   3     3209.74     2758.04    123.12 o 
   2   5   3    20657.16    19862.17    449.41 o 
   3   5   3    17712.28    17848.71    369.50 o 
   4   5   3     6225.31     6344.11    176.48 o 
   5   5   3     5418.94     5229.19    228.27 o 
   6   5   3     1365.63     1573.53    149.41 o 
   7   5   3     1281.22     1181.22    205.56 o 
   8   5   3      938.58      771.22    197.32 o 
  -8   6   3      402.97      169.40    196.39 o 
  -7   6   3     2364.33     2216.06    276.96 o 
  -6   6   3     3074.30     2846.10    197.00 o 
  -5   6   3     3312.62     3569.06    189.31 o 
  -4   6   3    11397.73    11245.56    362.41 o 
  -3   6   3     6309.96     6247.74    224.05 o 
  -2   6   3     5591.90     5559.47    165.02 o 
  -1   6   3    11584.84    11024.53    267.89 o 
   0   6   3     1774.03     1587.16    118.14 o 
   1   6   3    12372.41    11735.93    333.94 o 
   2   6   3     5753.28     5490.46    166.89 o 
   3   6   3     6570.75     6441.93    184.83 o 
   4   6   3    11595.57    11598.50    338.70 o 
   5   6   3     3206.44     3637.16    243.04 o 
   6   6   3     3165.49     3642.92    258.56 o 
   7   6   3     2589.05     2105.38    669.99 o 
   8   6   3      328.72      103.48    249.59 o 
  -7   7   3     1861.97     1413.99    252.90 o 
  -6   7   3     2029.45     1926.95    167.81 o 
  -5   7   3      334.03      452.39     91.79 o 
  -4   7   3     5190.73     5232.92    228.49 o 
  -3   7   3     9621.75     9498.30    314.15 o 
  -2   7   3     4210.34     4337.26    147.00 o 
  -1   7   3    10765.93    10478.06    313.92 o 
   0   7   3      598.62      675.72     80.30 o 
   1   7   3    11428.83    11270.04    411.69 o 
   2   7   3     4281.55     4224.24    183.30 o 
   3   7   3     9484.49     9503.52    299.47 o 
   4   7   3     4959.16     4917.57    231.71 o 
   5   7   3      219.82      294.83    127.42 o 
   6   7   3     2033.09     2296.11    243.09 o 
   7   7   3     1618.69     1490.55    215.47 o 
  -7   8   3      304.61      345.07    201.30 o 
  -6   8   3     3752.68     3795.24    226.14 o 
  -5   8   3      419.53      352.78    107.67 o 
  -4   8   3     8442.16     8724.02    304.13 o 
  -3   8   3     3284.75     3119.85    204.36 o 
  -2   8   3     1515.47     1615.37    140.96 o 
  -1   8   3     2793.46     2680.66    174.40 o 
   0   8   3      781.95      902.90     96.00 o 
   1   8   3     3124.50     3276.38    180.91 o 
   2   8   3      895.56      837.26    113.05 o 
   3   8   3     3077.47     3079.36    227.01 o 
   4   8   3     9577.04    10471.93    692.71 o 
   5   8   3      383.26      647.89    250.37 o 
   6   8   3     3761.56     3330.93    560.78 o 
   7   8   3      287.81      132.27    235.04 o 
  -6   9   3     1847.35     1698.25    205.63 o 
  -5   9   3      800.57      879.09    122.20 o 
  -4   9   3     1596.58     1694.76    146.03 o 
  -3   9   3     3397.09     3497.23    243.59 o 
  -2   9   3     1440.59     1415.14    146.51 o 
  -1   9   3     4995.52     5015.25    252.11 o 
   0   9   3      444.09      422.05    104.56 o 
   1   9   3     4200.15     4586.72    389.17 o 
   2   9   3     2068.58     2416.64    188.22 o 
   3   9   3     3287.63     3206.27    515.18 o 
   4   9   3     1703.83     1859.16    309.53 o 
   5   9   3      886.49      629.67    623.61 o 
   6   9   3     1806.64     2346.48    323.47 o 
  -6  10   3      925.86      982.85    144.67 o 
  -5  10   3     1864.69     1761.59    162.39 o 
  -4  10   3     1432.31     1434.52    183.74 o 
  -3  10   3     1601.44     1844.56    223.26 o 
  -2  10   3     1452.02     1384.75    154.60 o 
  -1  10   3     1365.47     1412.67    152.48 o 
   0  10   3      320.91      435.59    121.64 o 
   1  10   3     1337.38     1211.84    146.76 o 
   2  10   3     1614.72     1649.60    196.29 o 
   3  10   3     1419.71     1384.99    360.80 o 
   4  10   3     1173.07     1100.79    292.86 o 
   5  10   3     1792.30     2250.21    327.98 o 
   6  10   3      853.75      307.64    202.40 o 
  -5  11   3     1012.48      906.16    226.87 o 
  -4  11   3      983.27      739.14    211.25 o 
  -3  11   3      431.21      182.84    176.00 o 
  -2  11   3     2321.87     2445.95    244.52 o 
  -1  11   3      752.05      872.84    256.67 o 
   0  11   3     2463.48     2853.81    213.96 o 
   1  11   3      915.00     1306.33    159.22 o 
   2  11   3     2403.36     2538.15    267.25 o 
   3  11   3      418.98      288.36    161.18 o 
   4  11   3      946.74     1497.75    321.53 o 
   5  11   3      987.55     1338.05    841.42 o 
  -4  12   3      299.96      184.38    199.24 o 
  -3  12   3     1208.83     1549.08    251.71 o 
  -2  12   3      945.14     1047.66    219.41 o 
  -1  12   3      110.20      196.17    135.24 o 
   0  12   3     1474.61     1712.44    218.38 o 
   1  12   3      155.89        0.00    133.00 o 
   2  12   3     1131.85     1248.20    210.87 o 
   3  12   3     1173.60     1501.60    225.17 o 
   4  12   3      303.49      212.31    276.31 o 
  -2  13   3     1449.45     1945.24    270.33 o 
  -1  13   3      200.19      460.47    166.90 o 
   0  13   3     1480.44     1638.86    201.78 o 
   1  13   3      222.59      647.38    223.92 o 
   2  13   3     1291.28     1188.29    229.66 o 
   0   0   4      613.11      491.28     77.82 o 
   1   0   4      920.10     1043.33     68.85 o 
   2   0   4     6068.95     5894.77    146.27 o 
   3   0   4     6435.96     6722.94    169.51 o 
   4   0   4     6508.07     6512.19    188.31 o 
   5   0   4    23001.73    22671.66    747.19 o 
   6   0   4     2617.69     2744.57    247.02 o 
   7   0   4     7728.40     7310.45    455.88 o 
   8   0   4      175.43       23.01    170.21 o 
   9   0   4      492.51      594.33    227.63 o 
  -9   1   4      433.86      481.98    216.34 o 
  -8   1   4     1644.94     1398.62    240.83 o 
  -7   1   4      363.19      258.16    156.15 o 
  -6   1   4     1468.17     1700.25    198.46 o 
  -5   1   4     6482.46     6456.42    265.22 o 
  -4   1   4    10758.99    10954.70    258.75 o 
  -3   1   4    11106.23    11160.58    274.53 o 
  -2   1   4    32983.48    31876.05    762.03 o 
  -1   1   4     2086.26     2083.20     84.87 o 
   0   1   4    14643.10    13512.08    379.34 o 
   1   1   4     3083.57     2944.81     87.54 o 
   2   1   4    31667.41    31253.24    560.07 o 
   3   1   4    11012.69    11220.67    247.92 o 
   4   1   4    10390.39    10486.05    249.23 o 
   5   1   4     6937.91     6604.25    312.02 o 
   6   1   4     1384.73     1618.83    200.40 o 
   7   1   4      352.49      268.91    339.41 o 
   8   1   4     1622.71     1662.28    174.96 o 
   9   1   4      349.44       98.62    136.34 o 
  -9   2   4      107.07      121.61    201.88 o 
  -8   2   4      647.10      557.66    204.77 o 
  -7   2   4     1935.86     2030.72    241.26 o 
  -6   2   4     8869.20     8921.66    468.50 o 
  -5   2   4    10770.86    10748.60    402.87 o 
  -4   2   4    13508.57    14067.92    324.01 o 
  -3   2   4    27540.13    28568.06    606.97 o 
  -2   2   4     3772.86     3657.66    161.79 o 
  -1   2   4     3817.58     3846.77    110.76 o 
   0   2   4       48.57       35.27     34.49 o 
   1   2   4     3874.04     3922.78    112.77 o 
   2   2   4     5243.46     5404.93    110.19 o 
   3   2   4    27260.81    27685.39    524.72 o 
   4   2   4    13949.19    14206.38    308.77 o 
   5   2   4    11374.11    11545.26    326.32 o 
   6   2   4     8134.06     8201.18    296.52 o 
   7   2   4     2147.26     2297.07    230.77 o 
   8   2   4      808.05      907.05    141.06 o 
   9   2   4       92.79        0.00    122.51 o 
  -8   3   4      186.73      107.60    309.86 o 
  -7   3   4     2827.26     2701.46    283.33 o 
  -6   3   4     2723.14     2659.12    176.91 o 
  -5   3   4       95.29        0.00     64.85 o 
  -4   3   4     4910.99     5166.45    142.92 o 
  -3   3   4    18376.73    18948.60    458.11 o 
  -2   3   4     5636.81     5316.53    179.97 o 
  -1   3   4    31184.05    29465.73    741.26 o 
   0   3   4    31718.17    30268.56    814.18 o 
   1   3   4    32375.01    31899.99    638.23 o 
   2   3   4     5293.20     5389.74    118.22 o 
   3   3   4    18834.36    19383.03    374.99 o 
   4   3   4     4755.43     4865.49    152.19 o 
   5   3   4      128.99      195.49     56.66 o 
   6   3   4     2961.32     3069.24    192.30 o 
   7   3   4     3139.69     3337.11    281.07 o 
   8   3   4      254.94      512.79    200.73 o 
  -8   4   4      471.92      406.00    199.30 o 
  -7   4   4      956.36      522.66    184.39 o 
  -6   4   4     8214.97     7646.57    460.14 o 
  -5   4   4      157.81      131.21     61.22 o 
  -4   4   4    31076.13    31867.27    728.00 o 
  -3   4   4     8465.60     8273.51    270.56 o 
  -2   4   4    19405.35    18631.73    483.54 o 
  -1   4   4      320.08      317.59     49.59 o 
   0   4   4     1522.58     1695.81     82.35 o 
   1   4   4      632.99      640.82     40.19 o 
   2   4   4    18221.34    17602.13    374.14 o 
   3   4   4     9220.19     9028.88    179.47 o 
   4   4   4    31193.47    31538.99    718.74 o 
   5   4   4      179.44      188.33     79.62 o 
   6   4   4     8341.94     8069.24    623.00 o 
   7   4   4     1005.33      861.35    180.75 o 
   8   4   4      468.06      218.10    263.70 o 
  -8   5   4      503.62      282.92    196.52 o 
  -7   5   4     1232.73     1292.45    224.70 o 
  -6   5   4     1230.82     1164.72    136.96 o 
  -5   5   4     2420.65     2352.95    177.78 o 
  -4   5   4     2958.69     3240.84    145.11 o 
  -3   5   4     9387.33     8837.56    294.19 o 
  -2   5   4     8387.13     7765.98    220.72 o 
  -1   5   4    43528.40    40822.51    982.15 o 
   0   5   4     7831.19     7168.34    249.69 o 
   1   5   4    41295.34    39777.33   1104.43 o 
   2   5   4     8608.74     8338.43    194.41 o 
   3   5   4     9004.29     9074.97    208.02 o 
   4   5   4     2377.20     2591.35    134.92 o 
   5   5   4     2727.45     2981.48    177.95 o 
   6   5   4     1237.06     1355.90    149.33 o 
   7   5   4     1201.64      824.05    164.96 o 
   8   5   4      450.59       34.04    222.32 o 
  -8   6   4      789.63      956.81    241.52 o 
  -7   6   4      184.35      499.52    190.36 o 
  -6   6   4     3246.76     3614.80    215.45 o 
  -5   6   4    11701.46    11401.07    374.00 o 
  -4   6   4     6081.42     5993.63    270.56 o 
  -3   6   4    13308.85    13134.20    421.26 o 
  -2   6   4     3971.10     3679.81    134.28 o 
  -1   6   4     2745.04     2725.23     95.99 o 
   0   6   4       66.74       19.58     45.86 o 
   1   6   4     2351.33     2123.35    117.50 o 
   2   6   4     3415.74     3200.13    133.58 o 
   3   6   4    14373.22    13968.31    405.21 o 
   4   6   4     6380.85     6558.82    239.56 o 
   5   6   4    11079.86    11245.64    509.30 o 
   6   6   4     3454.52     3317.99    697.92 o 
   7   6   4      157.35       38.96    175.20 o 
   8   6   4      657.37      379.82    458.79 o 
  -7   7   4      174.04        0.00    169.71 o 
  -6   7   4     1101.24     1094.96    149.49 o 
  -5   7   4     3536.82     3660.89    183.63 o 
  -4   7   4     1120.83      984.55    103.24 o 
  -3   7   4      284.87      204.45    120.19 o 
  -2   7   4    15591.36    14901.50    494.54 o 
  -1   7   4      896.43      975.45     81.52 o 
   0   7   4    16109.86    14705.67    564.39 o 
   1   7   4      910.15      926.02    103.75 o 
   2   7   4    16352.53    15709.47    561.12 o 
   3   7   4      139.31        0.00    102.23 o 
   4   7   4     1200.46     1163.85    169.39 o 
   5   7   4     3372.59     3370.55    332.23 o 
   6   7   4     1276.51     1638.88    281.78 o 
   7   7   4      136.99      134.86    176.05 o 
  -7   8   4     1918.51     1952.31    233.35 o 
  -6   8   4      207.78      292.00    123.30 o 
  -5   8   4     7496.23     7677.23    322.87 o 
  -4   8   4     1517.15     1451.05    119.96 o 
  -3   8   4     4536.00     4733.93    211.35 o 
  -2   8   4     2161.48     2134.73    132.52 o 
  -1   8   4     1333.75     1223.52    124.26 o 
   0   8   4       78.44        0.00     75.77 o 
   1   8   4     1540.95     1608.51    133.09 o 
   2   8   4     2009.09     1986.28    150.73 o 
   3   8   4     3674.02     3715.25    277.25 o 
   4   8   4     1460.70     1794.43    211.78 o 
   5   8   4     7249.73     7353.53    519.75 o 
   6   8   4      138.68       10.37    206.84 o 
   7   8   4     2026.76     1321.02    447.74 o 
  -6   9   4       96.12        0.00    139.85 o 
  -5   9   4      358.10      333.00    116.66 o 
  -4   9   4     2081.07     2076.27    163.49 o 
  -3   9   4     1424.02     1403.52    262.47 o 
  -2   9   4     6109.51     6120.76    249.35 o 
  -1   9   4     1751.19     1973.90    170.77 o 
   0   9   4     2537.21     2596.34    231.67 o 
   1   9   4     1531.08     1509.45    146.61 o 
   2   9   4     5790.81     5806.07    285.42 o 
   3   9   4     1266.60     1149.11    205.04 o 
   4   9   4     2241.40     2329.79    351.52 o 
   5   9   4      433.46      494.83    407.19 o 
   6   9   4       57.94      488.09    237.78 o 
  -6  10   4     1517.89     1462.52    169.17 o 
  -5  10   4     1177.94     1115.36    222.16 o 
  -4  10   4     2048.62     2044.49    167.34 o 
  -3  10   4     1928.95     2029.08    231.73 o 
  -2  10   4      721.58      439.11    121.00 o 
  -1  10   4      261.64      292.46    115.30 o 
   0  10   4       32.64        0.00     99.64 o 
   1  10   4      225.25      194.06    110.98 o 
   2  10   4      990.38     1110.88    141.62 o 
   3  10   4     1857.11     1626.27    205.05 o 
   4  10   4     2059.70     1850.50    340.19 o 
   5  10   4     1265.04     1382.21    300.59 o 
   6  10   4     1559.59     1828.41    338.17 o 
  -5  11   4       71.35        0.00    192.08 o 
  -4  11   4      398.12      123.41    180.77 o 
  -3  11   4     1951.95     1851.59    500.12 o 
  -2  11   4      419.44      451.34    176.78 o 
  -1  11   4     3444.31     3511.99    235.96 o 
   0  11   4     1775.93     1866.82    181.08 o 
   1  11   4     3022.44     3547.25    235.47 o 
   2  11   4      340.51      254.82    120.79 o 
   3  11   4     2031.52     2387.85    508.90 o 
   4  11   4      453.80      373.85    265.20 o 
   5  11   4       64.64      281.96    256.08 o 
  -4  12   4     2009.08     2084.87    282.42 o 
  -3  12   4      110.59       20.53    276.47 o 
  -2  12   4     1144.22     1386.03    239.85 o 
  -1  12   4      684.38      838.96    164.01 o 
   0  12   4        4.17       79.49    133.08 o 
   1  12   4      875.95      985.78    168.85 o 
   2  12   4     1162.25     1237.78    214.27 o 
   3  12   4      111.97      153.12    166.69 o 
   4  12   4     1895.63     1852.83    386.85 o 
  -2  13   4      405.76      439.65    216.15 o 
  -1  13   4     2673.87     2498.86    241.94 o 
   0  13   4      373.75      465.52    161.67 o 
   1  13   4     2607.56     3086.43    253.05 o 
   2  13   4      380.25      700.33    212.43 o 
   1   0   5      140.81       60.50     40.23 o 
   2   0   5    10838.39    10590.82    232.48 o 
   3   0   5     4565.78     4615.57    126.50 o 
   4   0   5    23834.76    24034.86    583.11 o 
   5   0   5     3007.78     3387.11    183.46 o 
   6   0   5    11168.02    10790.57    707.38 o 
   7   0   5     1577.62     1313.39    211.48 o 
   8   0   5     2408.25     2034.36    300.47 o 
   9   0   5      406.48      358.78    213.36 o 
  -9   1   5     1877.71     1827.13    295.96 o 
  -8   1   5     1024.51      807.64    388.02 o 
  -7   1   5     1793.04     1730.37    269.03 o 
  -6   1   5      107.01      124.17     98.14 o 
  -5   1   5      798.79      966.85    107.62 o 
  -4   1   5     5091.66     5292.04    148.27 o 
  -3   1   5    13982.20    14052.37    340.97 o 
  -2   1   5     5446.85     5426.06    145.58 o 
  -1   1   5    46904.20    45017.73   1243.45 o 
   0   1   5     5140.79     4713.00    166.02 o 
   1   1   5    45066.49    43379.35   1031.97 o 
   2   1   5     6119.82     6234.92    132.52 o 
   3   1   5    16288.06    16507.66    313.09 o 
   4   1   5     4768.16     4553.99    136.73 o 
   5   1   5      792.73      756.75     78.77 o 
   6   1   5      102.43      185.39     89.48 o 
   7   1   5     2069.88     1815.84    169.56 o 
   8   1   5      798.37      727.83    148.11 o 
   9   1   5     1910.55     1690.85    205.45 o 
  -8   2   5      912.05      562.43    210.34 o 
  -7   2   5     3529.02     3359.16    310.33 o 
  -6   2   5     5863.45     5659.20    293.51 o 
  -5   2   5     8883.09     8742.95    349.06 o 
  -4   2   5    11871.83    12268.36    330.31 o 
  -3   2   5    10760.74    10659.92    273.42 o 
  -2   2   5    13539.51    12987.88    354.88 o 
  -1   2   5     7035.13     6936.96    178.30 o 
   0   2   5       17.91       63.24     42.82 o 
   1   2   5     5796.00     5694.90    159.44 o 
   2   2   5    12546.43    12303.85    247.07 o 
   3   2   5    11640.95    11327.34    210.80 o 
   4   2   5    12488.16    12644.55    293.78 o 
   5   2   5     9570.36     9658.91    264.74 o 
   6   2   5     6193.26     5884.94    235.60 o 
   7   2   5     3420.14     3647.70    231.19 o 
   8   2   5      969.15      993.20    151.81 o 
  -8   3   5     1545.16     1263.90    259.98 o 
  -7   3   5      267.54      198.63    157.22 o 
  -6   3   5      807.73      626.67    113.98 o 
  -5   3   5     1954.55     2000.60    130.91 o 
  -4   3   5     3165.58     3415.36    118.93 o 
  -3   3   5     1657.85     1752.50     76.64 o 
  -2   3   5    22536.45    21567.66    554.70 o 
  -1   3   5    14950.45    14390.34    367.52 o 
   0   3   5    65581.45    63827.47   1696.68 o 
   1   3   5    14202.78    14533.48    327.46 o 
   2   3   5    23872.06    23642.07    431.00 o 
   3   3   5     1321.28     1355.77     57.30 o 
   4   3   5     3298.95     3368.19    123.28 o 
   5   3   5     2111.15     2282.28    138.45 o 
   6   3   5      733.78      703.62    148.47 o 
   7   3   5      300.40      215.12    146.58 o 
   8   3   5     1721.82     1500.72    252.82 o 
  -8   4   5       18.96        0.00    302.53 o 
  -7   4   5     3158.53     2664.22    235.70 o 
  -6   4   5      137.81      220.15    102.11 o 
  -5   4   5    12807.44    12530.68    406.28 o 
  -4   4   5     2548.36     2597.72    115.73 o 
  -3   4   5    27351.51    26557.56    824.32 o 
  -2   4   5      134.57      179.50     42.56 o 
  -1   4   5     4428.92     4157.70    120.90 o 
   0   4   5     9475.81     8989.67    272.89 o 
   1   4   5     3924.04     3573.10    123.90 o 
   2   4   5      123.75      175.80     30.00 o 
   3   4   5    26967.70    26862.82    513.24 o 
   4   4   5     2584.64     2755.21    109.39 o 
   5   4   5    13432.07    13431.76    387.61 o 
   6   4   5       98.30      234.17    106.87 o 
   7   4   5     3488.28     3663.14    297.89 o 
   8   4   5       14.54        0.00    170.98 o 
  -8   5   5     1255.25      825.14    228.62 o 
  -7   5   5      357.49       31.59    128.74 o 
  -6   5   5      240.76      159.22    103.98 o 
  -5   5   5      939.19     1015.01    104.85 o 
  -4   5   5     1497.50     1379.48    116.99 o 
  -3   5   5     4202.79     4245.30    230.12 o 
  -2   5   5    21867.03    19902.33    494.08 o 
  -1   5   5    13945.69    13096.40    378.81 o 
   0   5   5    36200.89    33755.20    918.13 o 
   1   5   5    16631.15    16237.52    394.16 o 
   2   5   5    19878.37    19329.52    469.60 o 
   3   5   5     4543.94     4802.70    132.57 o 
   4   5   5     1755.57     1933.85     97.27 o 
   5   5   5      988.55     1033.59    126.69 o 
   6   5   5      274.21      231.89    135.54 o 
   7   5   5      320.83      132.49    146.30 o 
   8   5   5     1302.62      946.02    350.13 o 
  -8   6   5      377.45      172.96    208.04 o 
  -7   6   5     1892.72     1877.42    239.31 o 
  -6   6   5     3001.95     2952.93    203.54 o 
  -5   6   5     3814.06     4059.74    188.67 o 
  -4   6   5     7216.60     7917.13    281.89 o 
  -3   6   5     8525.01     8362.96    311.48 o 
  -2   6   5     7782.98     7681.20    257.24 o 
  -1   6   5     7163.84     6822.70    193.18 o 
   0   6   5      202.84      186.30     67.11 o 
   1   6   5     7774.72     7382.08    312.95 o 
   2   6   5     8015.83     8008.34    255.26 o 
   3   6   5     7579.68     7729.89    260.19 o 
   4   6   5     7245.92     7601.40    250.23 o 
   5   6   5     3283.24     3320.78    250.50 o 
   6   6   5     2921.66     2774.89    279.84 o 
   7   6   5     1993.97     2092.41    236.40 o 
   8   6   5      363.43      185.58    255.81 o 
  -7   7   5     1082.50      834.74    158.92 o 
  -6   7   5       51.48      113.81    117.83 o 
  -5   7   5      162.78      178.68     98.77 o 
  -4   7   5      782.45      620.25    101.56 o 
  -3   7   5     5410.42     5139.75    256.88 o 
  -2   7   5     2932.41     2928.76    151.23 o 
  -1   7   5    18834.97    17354.36    558.07 o 
   0   7   5      731.54      574.51     83.43 o 
   1   7   5    18044.38    17360.03    631.62 o 
   2   7   5     2768.72     2733.22    171.36 o 
   3   7   5     4543.25     4521.40    296.38 o 
   4   7   5      806.50      995.33    154.90 o 
   5   7   5      157.69        0.00    178.93 o 
   6   7   5       42.87      162.38    210.27 o 
   7   7   5     1004.47     1003.69    250.37 o 
  -7   8   5       58.02       82.10    139.48 o 
  -6   8   5     3720.53     3189.13    260.04 o 
  -5   8   5       56.36       52.47     95.92 o 
  -4   8   5     7787.77     7712.90    284.77 o 
  -3   8   5      318.09      414.52    187.76 o 
  -2   8   5     2901.79     3145.07    162.95 o 
  -1   8   5       56.26       10.09     70.08 o 
   0   8   5     2498.55     2775.78    175.23 o 
   1   8   5       68.62      117.23     85.88 o 
   2   8   5     2724.24     3004.23    185.80 o 
   3   8   5      237.96      359.04    128.56 o 
   4   8   5     7722.99     7530.24    376.77 o 
   5   8   5       39.22        0.00    186.24 o 
   6   8   5     3785.12     3203.89    365.99 o 
   7   8   5       79.17      128.96    287.47 o 
  -6   9   5      127.49      150.87    128.49 o 
  -5   9   5      261.42      212.53    121.49 o 
  -4   9   5      373.63      224.04    110.55 o 
  -3   9   5     2775.09     2781.13    201.94 o 
  -2   9   5     1416.32     1421.78    123.44 o 
  -1   9   5     8700.27     8941.93    436.26 o 
   0   9   5     1668.68     1966.13    161.87 o 
   1   9   5     8135.88     7389.76    348.21 o 
   2   9   5     1447.60     1417.47    147.86 o 
   3   9   5     2605.61     2444.51    373.19 o 
   4   9   5      303.33      273.28    137.99 o 
   5   9   5      312.17       14.63    463.07 o 
   6   9   5      146.58        0.00    222.98 o 
  -6  10   5     1115.31     1026.74    252.30 o 
  -5  10   5     2014.32     2092.47    186.05 o 
  -4  10   5     1708.43     1717.64    164.81 o 
  -3  10   5     1772.56     1705.63    180.51 o 
  -2  10   5     1166.21     1005.01    186.70 o 
  -1  10   5      408.72      394.78    129.43 o 
   0  10   5        9.63        0.00    105.33 o 
   1  10   5      487.82      408.76    121.15 o 
   2  10   5     1043.16     1048.91    179.22 o 
   3  10   5     1705.82     1569.69    430.68 o 
   4  10   5     1571.30     1506.42    332.64 o 
   5  10   5     1814.84     1843.83    317.29 o 
   6  10   5     1277.58     1363.54    362.86 o 
  -5  11   5       23.78        0.00    137.32 o 
  -4  11   5      531.34      773.05    209.55 o 
  -3  11   5      232.46        0.00    159.46 o 
  -2  11   5     2268.89     2797.53    639.50 o 
  -1  11   5     1042.86     1147.79    193.23 o 
   0  11   5     6897.42     7368.89    357.85 o 
   1  11   5     1011.33     1236.24    297.43 o 
   2  11   5     2436.30     2999.01    354.19 o 
   3  11   5      329.95      425.61    168.31 o 
   4  11   5      520.18      488.40    284.31 o 
   5  11   5       42.87        0.00    232.20 o 
  -3  12   5     2406.59     2311.65    280.87 o 
  -2  12   5       18.24       43.96    178.93 o 
  -1  12   5      572.05      526.90    172.24 o 
   0  12   5       28.08       75.39    137.08 o 
   1  12   5      523.51      852.16    164.27 o 
   2  12   5       15.85        0.00    158.34 o 
   3  12   5     2386.06     1936.01    292.97 o 
  -2  13   5     1559.21     1664.39    271.26 o 
  -1  13   5      573.64      521.12    171.68 o 
   0  13   5     2102.32     2397.84    236.10 o 
   1  13   5      601.16      528.10    223.94 o 
   2  13   5     1482.62     1347.86    373.02 o 
   0   0   6     3712.53     3369.11    218.91 o 
   1   0   6    32247.12    30021.68    842.36 o 
   2   0   6      725.84      764.48     48.71 o 
   3   0   6    33910.36    32283.24    627.87 o 
   4   0   6      138.13      150.23     49.14 o 
   5   0   6    10035.63    10138.34    336.33 o 
   6   0   6     1804.50     1773.17    197.74 o 
   7   0   6     5159.32     4933.93    281.30 o 
   8   0   6      633.16      630.32    149.20 o 
  -8   1   6     1155.88      593.96    215.01 o 
  -7   1   6     1698.22     1807.84    242.28 o 
  -6   1   6      837.20      748.78    131.33 o 
  -5   1   6      164.44      174.41     86.32 o 
  -4   1   6      191.55      256.61     57.08 o 
  -3   1   6     1451.16     1564.45     70.37 o 
  -2   1   6    20604.16    19523.65    447.23 o 
  -1   1   6    24767.76    24276.14    650.48 o 
   0   1   6    87481.11    82301.42   2207.72 o 
   1   1   6    25849.32    24857.54    663.79 o 
   2   1   6    22206.71    20901.85    421.09 o 
   3   1   6     1802.26     1899.10     71.52 o 
   4   1   6      349.43      345.38     49.74 o 
   5   1   6      362.09      288.52     70.83 o 
   6   1   6      900.38      795.70    121.48 o 
   7   1   6     1664.31     1774.84    176.49 o 
   8   1   6     1218.91     1010.35    163.11 o 
  -8   2   6      991.48      957.11    229.25 o 
  -7   2   6     3053.41     2803.24    233.69 o 
  -6   2   6     2204.84     2261.38    172.13 o 
  -5   2   6     4077.46     4064.36    214.59 o 
  -4   2   6    10554.26    10334.80    290.28 o 
  -3   2   6     8320.75     8507.12    227.51 o 
  -2   2   6    28676.05    28022.58    671.82 o 
  -1   2   6     2776.60     2958.75    124.73 o 
   0   2   6    14907.57    13679.50    395.92 o 
   1   2   6     3569.12     3320.05    122.11 o 
   2   2   6    30443.43    30103.41    545.34 o 
   3   2   6     7591.45     7710.69    169.69 o 
   4   2   6    10726.32    10718.24    260.11 o 
   5   2   6     4637.16     4683.61    155.37 o 
   6   2   6     2105.03     2406.99    168.26 o 
   7   2   6     3218.64     3098.48    220.97 o 
   8   2   6     1036.35      918.56    187.87 o 
  -8   3   6      681.19      440.30    199.89 o 
  -7   3   6      553.45      424.71    141.49 o 
  -6   3   6      818.63      682.05    120.28 o 
  -5   3   6      441.22      514.07    103.30 o 
  -4   3   6     2192.40     2027.29    105.88 o 
  -3   3   6     6491.01     6315.53    215.10 o 
  -2   3   6     5963.94     5485.69    149.00 o 
  -1   3   6    37081.37    35369.07    829.89 o 
   0   3   6     1572.54     1790.41     94.78 o 
   1   3   6    39339.79    38508.60   1022.40 o 
   2   3   6     5249.93     5145.62    123.08 o 
   3   3   6     6697.42     6766.35    149.07 o 
   4   3   6     2520.07     2779.27    102.57 o 
   5   3   6      513.11      397.00     75.95 o 
   6   3   6      901.44      818.17    128.53 o 
   7   3   6      707.94      564.33    169.24 o 
   8   3   6      692.45      713.43    218.09 o 
  -8   4   6     2391.83     2922.11    403.07 o 
  -7   4   6       89.11       78.00    127.09 o 
  -6   4   6     7414.06     6909.71    367.17 o 
  -5   4   6      312.38      198.41    100.79 o 
  -4   4   6     5215.38     5543.31    193.11 o 
  -3   4   6      663.09      587.57     95.82 o 
  -2   4   6    13461.70    12799.99    339.39 o 
  -1   4   6    17047.88    16138.33    398.77 o 
   0   4   6      532.48      521.57     63.51 o 
   1   4   6    17358.12    17190.26    437.32 o 
   2   4   6    12976.88    13000.69    276.33 o 
   3   4   6      937.37     1078.27     58.72 o 
   4   4   6     4914.87     5103.07    166.70 o 
   5   4   6      293.35      418.54     91.60 o 
   6   4   6     7906.14     7821.64    338.38 o 
   7   4   6      140.88       57.18     96.86 o 
   8   4   6     2263.97     2929.96    426.29 o 
  -8   5   6      682.67      851.00    233.32 o 
  -7   5   6      198.91      140.88    136.62 o 
  -6   5   6      549.76      249.30    118.45 o 
  -5   5   6      648.02      477.46     92.65 o 
  -4   5   6      814.42      969.47    142.65 o 
  -3   5   6     5998.07     5525.43    344.77 o 
  -2   5   6     7266.49     6987.80    239.70 o 
  -1   5   6    18859.47    17718.08    412.39 o 
   0   5   6     4217.83     3777.56    150.67 o 
   1   5   6    16525.95    16042.17    488.17 o 
   2   5   6     7165.49     6995.60    211.62 o 
   3   5   6     5688.17     5773.19    177.60 o 
   4   5   6     1201.69     1340.82     97.94 o 
   5   5   6      755.61      588.73    112.34 o 
   6   5   6      314.09      190.23    136.97 o 
   7   5   6      239.29      321.11    163.24 o 
   8   5   6      677.91      573.96    490.40 o 
  -7   6   6     2013.93     1750.26    216.84 o 
  -6   6   6     2149.53     2052.34    191.90 o 
  -5   6   6     3095.93     2913.91    180.07 o 
  -4   6   6     4223.60     4175.77    237.76 o 
  -3   6   6     1369.93     1511.34    206.12 o 
  -2   6   6     3394.15     3464.48    165.62 o 
  -1   6   6     3733.82     3617.81    169.90 o 
   0   6   6    11398.27    10444.96    360.74 o 
   1   6   6     3963.91     3845.45    155.46 o 
   2   6   6     3145.51     3323.95    163.42 o 
   3   6   6     1419.75     1507.99    132.95 o 
   4   6   6     3984.71     3974.52    209.41 o 
   5   6   6     2953.23     3065.12    620.50 o 
   6   6   6     2167.90     2078.35    216.02 o 
   7   6   6     1925.54     1677.58    295.59 o 
  -7   7   6      366.54      263.12    143.94 o 
  -6   7   6      350.55      149.90    197.80 o 
  -5   7   6      271.72      174.70    106.97 o 
  -4   7   6      424.85      526.31    112.26 o 
  -3   7   6     2068.68     2039.31    172.31 o 
  -2   7   6     8554.00     8238.54    302.76 o 
  -1   7   6     4696.12     4600.83    203.91 o 
   0   7   6    14730.75    14273.33    476.48 o 
   1   7   6     4722.00     4756.71    267.88 o 
   2   7   6     8173.30     7917.69    339.02 o 
   3   7   6     2010.59     1998.60    160.77 o 
   4   7   6      348.69      253.20    102.47 o 
   5   7   6      186.47      347.88    229.76 o 
   6   7   6      265.44        0.00    218.26 o 
   7   7   6      352.04      405.98    234.20 o 
  -7   8   6     1613.97     1464.72    224.15 o 
  -6   8   6       66.72       91.32    145.80 o 
  -5   8   6     4524.91     4728.50    229.51 o 
  -4   8   6      283.64      379.70    115.78 o 
  -3   8   6     6207.01     6234.75    308.65 o 
  -2   8   6      371.88      273.07    101.86 o 
  -1   8   6     4516.54     4278.93    202.08 o 
   0   8   6     1117.89     1060.67    137.92 o 
   1   8   6     4609.30     4404.65    233.10 o 
   2   8   6      282.72      259.39    103.53 o 
   3   8   6     5765.92     5747.21    354.63 o 
   4   8   6      299.90      420.67    134.81 o 
   5   8   6     4368.05     4590.39   1147.45 o 
   6   8   6       45.21      148.94    217.48 o 
   7   8   6     1687.27     1538.53    364.41 o 
  -6   9   6      132.14        0.00    175.78 o 
  -5   9   6      318.96      450.32    134.81 o 
  -4   9   6       52.10        0.00    107.74 o 
  -3   9   6      255.06      321.86    124.90 o 
  -2   9   6     6890.38     6729.28    278.41 o 
  -1   9   6     1951.50     1981.86    181.34 o 
   0   9   6    11302.29    10772.57    442.87 o 
   1   9   6     1694.02     1875.76    276.97 o 
   2   9   6     6684.26     6517.79    314.34 o 
   3   9   6      245.52      208.85    141.35 o 
   4   9   6      147.10      149.81    149.61 o 
   5   9   6      272.87      171.16    219.23 o 
   6   9   6      142.48       43.18    249.97 o 
  -5  10   6     1222.63     1050.15    162.61 o 
  -4  10   6     2192.29     2004.72    185.54 o 
  -3  10   6     2031.46     1880.52    230.11 o 
  -2  10   6     3442.48     3287.63    229.24 o 
  -1  10   6      928.67      948.73    146.20 o 
   0  10   6      285.44      154.61    221.14 o 
   1  10   6      847.56      884.35    153.43 o 
   2  10   6     3516.60     3141.59    269.54 o 
   3  10   6     1862.39     2062.19    227.26 o 
   4  10   6     2215.84     2087.10    250.20 o 
   5  10   6     1351.06     1279.64    304.16 o 
  -4  11   6      339.39      147.79    135.23 o 
  -3  11   6      763.42      856.90    209.30 o 
  -2  11   6      430.18      889.88    196.52 o 
  -1  11   6     6083.26     6515.39    333.70 o 
   0  11   6      127.28       46.40    130.09 o 
   1  11   6     6036.11     6364.73    333.91 o 
   2  11   6      396.52      398.85    176.96 o 
   3  11   6      867.90     1092.76    199.42 o 
   4  11   6      391.04      553.84    283.97 o 
  -3  12   6      281.49      568.05    216.46 o 
  -2  12   6     1191.92     1184.80    236.02 o 
  -1  12   6      566.38      624.77    160.44 o 
   0  12   6       12.34      153.14    141.40 o 
   1  12   6      570.07      523.63    162.19 o 
   2  12   6     1221.77     1311.71    228.75 o 
   3  12   6      313.65      355.58    191.12 o 
  -1  13   6     1278.36     1331.90    270.46 o 
   0  13   6     1098.86     1315.65    223.53 o 
   1  13   6     1346.99     1214.24    200.31 o 
   1   0   7    31594.74    30263.94    856.70 o 
   2   0   7    44358.98    41932.98    936.49 o 
   3   0   7     1532.22     1462.22     66.88 o 
   4   0   7    11449.38    10936.81    282.00 o 
   5   0   7      114.24      173.34     74.36 o 
   6   0   7     2215.39     2481.18    168.28 o 
   7   0   7      365.08      355.04    129.22 o 
   8   0   7     1137.14     1143.98    218.23 o 
  -8   1   7      767.38      824.97    164.71 o 
  -7   1   7      586.68      439.77    114.98 o 
  -6   1   7     3204.19     3216.81    178.10 o 
  -5   1   7      903.06     1014.94    103.46 o 
  -4   1   7     6202.14     6051.61    200.53 o 
  -3   1   7     4323.59     4233.30    119.95 o 
  -2   1   7    11362.89    11004.33    302.06 o 
  -1   1   7    44805.95    42577.76   1008.79 o 
   0   1   7    23854.43    21614.93    620.60 o 
   1   1   7    44043.56    41868.11   1024.44 o 
   2   1   7    10833.10    10796.49    247.91 o 
   3   1   7     3411.95     3364.95    101.98 o 
   4   1   7     7462.19     7611.84    215.14 o 
   5   1   7     1023.35     1060.08     98.23 o 
   6   1   7     3201.49     3210.22    221.06 o 
   7   1   7      427.82      376.78    123.33 o 
   8   1   7      622.73      665.12    158.44 o 
  -8   2   7     2102.18     2031.76    282.16 o 
  -7   2   7     2003.16     1833.33    201.61 o 
  -6   2   7     2464.95     2314.06    178.43 o 
  -5   2   7     1678.08     1725.36    146.00 o 
  -4   2   7     1633.62     1691.62    102.43 o 
  -3   2   7    18388.85    17525.10    410.23 o 
  -2   2   7    10332.99    10251.87    284.54 o 
  -1   2   7    15042.98    14580.81    383.50 o 
   0   2   7    14514.93    13871.14    416.14 o 
   1   2   7    15505.13    14522.28    370.20 o 
   2   2   7     9669.36     9961.50    241.29 o 
   3   2   7    19649.59    18610.97    359.63 o 
   4   2   7     1998.30     2120.52     94.86 o 
   5   2   7     1242.93     1549.84    105.69 o 
   6   2   7     2263.00     2434.94    188.04 o 
   7   2   7     2004.53     2078.91    193.04 o 
   8   2   7     2100.96     1872.11    202.82 o 
  -8   3   7     1050.66      900.07    341.91 o 
  -7   3   7     1290.98     1035.45    214.34 o 
  -6   3   7      700.99      616.68    125.19 o 
  -5   3   7     3649.35     3531.36    214.78 o 
  -4   3   7      241.28      222.59     63.08 o 
  -3   3   7     7706.94     7172.09    257.23 o 
  -2   3   7     3837.52     3557.65    117.55 o 
  -1   3   7     2783.60     2741.52     96.00 o 
   0   3   7    65197.69    62332.10   1669.44 o 
   1   3   7     2096.68     2102.84    108.84 o 
   2   3   7     3451.23     3291.09    101.13 o 
   3   3   7     7844.02     7563.33    191.18 o 
   4   3   7      378.26      444.46     59.77 o 
   5   3   7     3980.16     4338.24    163.36 o 
   6   3   7      474.68      426.84    167.68 o 
   7   3   7     1531.09     1973.64    430.79 o 
   8   3   7     1075.07      857.25    228.18 o 
  -8   4   7      514.02      261.24    197.48 o 
  -7   4   7     4037.98     3927.37    290.45 o 
  -6   4   7       36.58        9.88    104.89 o 
  -5   4   7     3752.96     3370.44    207.30 o 
  -4   4   7      902.64      898.24     95.85 o 
  -3   4   7     4296.91     4525.82    288.23 o 
  -2   4   7     6198.20     5927.17    215.77 o 
  -1   4   7     3002.28     2795.70    106.40 o 
   0   4   7     9583.99     9368.90    295.84 o 
   1   4   7     3747.97     3664.23    112.92 o 
   2   4   7     6734.42     6615.57    157.53 o 
   3   4   7     3514.21     3717.72    121.47 o 
   4   4   7      829.45      851.28     75.20 o 
   5   4   7     3622.66     3642.33    196.46 o 
   6   4   7       55.39      218.41    128.30 o 
   7   4   7     4170.22     4237.58    298.89 o 
   8   4   7      502.21       42.55    251.87 o 
  -8   5   7      773.33      842.28    245.45 o 
  -7   5   7     1572.53      993.65    184.97 o 
  -6   5   7      385.65      317.13    199.23 o 
  -5   5   7     2762.28     2494.19    186.60 o 
  -4   5   7     1126.93     1162.19    122.53 o 
  -3   5   7     1314.41     1521.00    135.46 o 
  -2   5   7     5317.78     5029.65    190.41 o 
  -1   5   7     1966.81     1939.52     94.15 o 
   0   5   7    16677.62    16063.64    469.39 o 
   1   5   7     1761.19     1537.20    105.02 o 
   2   5   7     4842.33     4848.60    184.70 o 
   3   5   7     1219.17     1263.68    106.25 o 
   4   5   7     1304.61     1575.04    120.86 o 
   5   5   7     2672.78     2736.07    183.76 o 
   6   5   7      448.67      419.93    150.63 o 
   7   5   7     1440.93     1430.45    226.43 o 
   8   5   7      814.86      913.58    329.19 o 
  -7   6   7      944.55      738.69    157.96 o 
  -6   6   7     1345.20     1272.72    162.43 o 
  -5   6   7     1936.27     1842.38    158.63 o 
  -4   6   7     1402.74     1561.47    159.24 o 
  -3   6   7     4231.45     4236.54    245.36 o 
  -2   6   7     4029.29     3598.00    184.26 o 
  -1   6   7     2734.66     3052.95    163.31 o 
   0   6   7     3377.78     3478.57    155.29 o 
   1   6   7     2677.38     2855.01    223.06 o 
   2   6   7     4275.21     4159.31    189.31 o 
   3   6   7     4271.98     4071.69    213.55 o 
   4   6   7     1291.96     1204.23    137.41 o 
   5   6   7     2177.34     2292.19    207.58 o 
   6   6   7     1253.86     1677.61    542.67 o 
   7   6   7      915.54     1067.54    349.47 o 
  -7   7   7      190.79        0.00    204.72 o 
  -6   7   7     1537.77     1141.18    190.96 o 
  -5   7   7      882.49      372.33    167.26 o 
  -4   7   7     1707.62     1919.52    161.40 o 
  -3   7   7      739.66      891.71    138.20 o 
  -2   7   7     2534.37     2562.95    155.54 o 
  -1   7   7    10664.44    10199.88    377.01 o 
   0   7   7     2898.08     2963.25    163.33 o 
   1   7   7    11022.73    11154.95    376.59 o 
   2   7   7     2812.72     2842.54    176.21 o 
   3   7   7     1045.62     1172.46    130.47 o 
   4   7   7     1515.76     1425.54    189.71 o 
   5   7   7      705.61      482.69    224.29 o 
   6   7   7     1460.57     1677.03    283.75 o 
   7   7   7      190.26        0.00    630.83 o 
  -6   8   7     1326.87     1384.59    209.16 o 
  -5   8   7      111.95      152.02    113.90 o 
  -4   8   7     3933.11     4201.37    235.71 o 
  -3   8   7     1466.04     1659.51    252.65 o 
  -2   8   7     6947.55     7038.99    341.11 o 
  -1   8   7     4314.50     3975.62    198.29 o 
   0   8   7       21.78        0.00    120.06 o 
   1   8   7     4153.25     4028.02    227.79 o 
   2   8   7     6806.86     7200.19    325.95 o 
   3   8   7     1375.72     1247.26    192.37 o 
   4   8   7     3875.58     4051.96    278.30 o 
   5   8   7       87.53      139.14    187.29 o 
   6   8   7     1454.42     1058.39    294.25 o 
  -6   9   7      783.43      760.75    225.96 o 
  -5   9   7      148.50       36.67    117.90 o 
  -4   9   7     2024.04     2140.97    181.44 o 
  -3   9   7      620.16      449.09    138.44 o 
  -2   9   7     1385.75     1121.35    156.25 o 
  -1   9   7     8307.27     8589.27    354.28 o 
   0   9   7     4046.67     4142.55    244.52 o 
   1   9   7     8059.04     8167.00    369.09 o 
   2   9   7     1431.47     1535.22    159.07 o 
   3   9   7      598.75      728.37    228.70 o 
   4   9   7     2067.63     1996.29    216.27 o 
   5   9   7      125.88      200.07    226.03 o 
   6   9   7      857.59      769.71    307.19 o 
  -5  10   7      550.64      419.08    155.64 o 
  -4  10   7      996.82      930.11    203.68 o 
  -3  10   7     3033.94     3057.91    241.03 o 
  -2  10   7     1133.89     1303.81    167.83 o 
  -1  10   7     2745.70     2771.92    210.47 o 
   0  10   7     2041.24     1994.16    251.13 o 
   1  10   7     2848.04     2797.59    256.75 o 
   2  10   7     1199.93      696.78    180.81 o 
   3  10   7     3146.52     3595.48    290.83 o 
   4  10   7      980.57      569.74    329.69 o 
   5  10   7      585.95      508.09    267.02 o 
  -4  11   7      158.68      233.32    164.38 o 
  -3  11   7     1416.89     1306.34    187.98 o 
  -2  11   7     1436.08     1476.43    238.20 o 
  -1  11   7      370.01      489.20    143.20 o 
   0  11   7     4982.26     5254.53    301.53 o 
   1  11   7      313.03      336.10    144.70 o 
   2  11   7     1494.15     1438.13    217.36 o 
   3  11   7     1456.96     1377.65    363.86 o 
   4  11   7      165.03      143.11    174.98 o 
  -3  12   7     1092.69      991.20    239.61 o 
  -2  12   7     1138.47     1565.44    257.31 o 
  -1  12   7      188.85      330.37    146.88 o 
   0  12   7     1416.89     1579.58    197.23 o 
   1  12   7      226.02       41.64    148.40 o 
   2  12   7     1222.83     1285.82    233.53 o 
   3  12   7     1107.95     1130.33    477.35 o 
   0   0   8    41961.65    40161.37   1405.67 o 
   1   0   8     8446.08     8086.45    251.00 o 
   2   0   8    18801.40    17208.34    559.81 o 
   3   0   8     4107.32     3722.93    116.73 o 
   4   0   8     1315.38     1299.16    108.63 o 
   5   0   8     1079.10     1011.87    110.11 o 
   6   0   8     1870.70     1745.04    231.59 o 
   7   0   8     2649.58     2466.16    188.23 o 
   8   0   8     1491.84     1017.57    178.44 o 
  -8   1   8      289.54      307.46    151.30 o 
  -7   1   8     1613.29     1316.47    214.90 o 
  -6   1   8      961.71      685.65    110.58 o 
  -5   1   8     9790.51     9190.92    328.30 o 
  -4   1   8     4061.18     3868.27    138.05 o 
  -3   1   8    12610.94    12090.58    302.45 o 
  -2   1   8     6625.43     6255.33    226.24 o 
  -1   1   8     5076.39     5208.11    161.59 o 
   0   1   8    25231.13    24268.09    638.13 o 
   1   1   8     5093.15     5231.68    176.63 o 
   2   1   8     5930.51     5563.89    185.29 o 
   3   1   8    13361.99    13131.80    274.39 o 
   4   1   8     3823.87     3645.62    151.37 o 
   5   1   8     9739.12     9725.26    355.17 o 
   6   1   8      972.13     1188.03    253.46 o 
   7   1   8     1380.92     1415.60    171.67 o 
   8   1   8      257.65      323.99    149.19 o 
  -8   2   8     1333.34     1040.28    184.12 o 
  -7   2   8     2086.88     2087.52    181.96 o 
  -6   2   8      490.47      442.28    104.91 o 
  -5   2   8     1816.21     1735.27    141.96 o 
  -4   2   8     3245.70     3275.03    138.80 o 
  -3   2   8     7827.46     7616.75    223.39 o 
  -2   2   8    13850.50    13783.85    448.07 o 
  -1   2   8    20146.87    19612.63    555.08 o 
   0   2   8     2902.86     2970.99    142.91 o 
   1   2   8    21461.90    20699.65    515.87 o 
   2   2   8    14781.08    14329.79    400.81 o 
   3   2   8     7705.75     7414.78    209.70 o 
   4   2   8     2712.55     2858.02    134.89 o 
   5   2   8     1274.09     1371.26    186.76 o 
   6   2   8      652.95      670.07    104.96 o 
   7   2   8     2240.30     2423.41    211.88 o 
   8   2   8     1056.39      771.63    170.67 o 
  -8   3   8      565.42      865.54    357.02 o 
  -7   3   8     1402.72      923.39    175.63 o 
  -6   3   8     4766.05     4542.66    390.80 o 
  -5   3   8     1664.13     1626.98    192.59 o 
  -4   3   8    10336.85     9853.87    375.64 o 
  -3   3   8      533.20      349.42     55.09 o 
  -2   3   8     2250.83     2113.62    107.59 o 
  -1   3   8    14501.24    13964.30    363.10 o 
   0   3   8     4252.75     4375.46    177.08 o 
   1   3   8    12584.34    12213.91    339.49 o 
   2   3   8     2331.12     2420.03     87.12 o 
   3   3   8      303.61      213.33     52.16 o 
   4   3   8     9970.17    10496.94    292.69 o 
   5   3   8     1465.49     1523.88    110.75 o 
   6   3   8     4856.27     4431.04    298.12 o 
   7   3   8     1287.21     1238.36    224.36 o 
   8   3   8      535.35      598.72    308.19 o 
  -8   4   8      700.80      265.07    211.35 o 
  -7   4   8      832.34      668.02    172.90 o 
  -6   4   8     1970.64     1560.55    170.57 o 
  -5   4   8     1033.93     1045.33    141.07 o 
  -4   4   8     1023.31      780.52    157.84 o 
  -3   4   8    11179.24    11002.90    582.80 o 
  -2   4   8    11291.10    11465.89    322.55 o 
  -1   4   8     4294.63     4007.33    146.34 o 
   0   4   8      181.88      203.62     51.78 o 
   1   4   8     5002.17     4966.36    182.74 o 
   2   4   8    11241.94    11220.74    283.88 o 
   3   4   8    10529.44    10538.57    293.45 o 
   4   4   8     1038.01     1036.21    111.29 o 
   5   4   8     1193.28     1378.44    132.45 o 
   6   4   8     1917.35     1747.68    203.94 o 
   7   4   8      898.61     1190.53    290.75 o 
   8   4   8      652.82     1131.45    321.75 o 
  -7   5   8      659.21      504.46    172.09 o 
  -6   5   8     4706.81     4603.15    263.46 o 
  -5   5   8     1279.73     1065.49    172.38 o 
  -4   5   8     3302.89     3378.60    229.24 o 
  -3   5   8      767.36      763.30    147.52 o 
  -2   5   8     1694.26     1811.02    142.87 o 
  -1   5   8     7662.76     7241.14    255.87 o 
   0   5   8     2747.34     2731.08    139.38 o 
   1   5   8     7793.43     7731.74    259.53 o 
   2   5   8     1556.70     1547.23    106.77 o 
   3   5   8      990.77     1082.10    128.72 o 
   4   5   8     4263.38     4498.55    231.78 o 
   5   5   8     1235.91     1410.90    183.32 o 
   6   5   8     4092.25     3903.96    291.49 o 
   7   5   8      689.81      554.55    168.51 o 
  -7   6   8      830.49      535.15    185.95 o 
  -6   6   8      472.23      430.65    159.26 o 
  -5   6   8      685.03      459.91    157.68 o 
  -4   6   8     3646.44     3627.59    371.84 o 
  -3   6   8     4754.39     4687.04    468.17 o 
  -2   6   8     4100.28     3923.59    199.40 o 
  -1   6   8     6451.09     6264.05    240.31 o 
   0   6   8      834.44      829.39     92.46 o 
   1   6   8     7277.74     7245.16    246.29 o 
   2   6   8     4165.50     4232.74    202.50 o 
   3   6   8     4281.83     4423.52    232.57 o 
   4   6   8     3502.58     3685.47    214.11 o 
   5   6   8      670.91      793.71    168.92 o 
   6   6   8      516.24      420.34    339.97 o 
   7   6   8      877.53      833.06    264.42 o 
  -7   7   8     1231.10     1587.61    295.78 o 
  -6   7   8      192.77      112.68    154.97 o 
  -5   7   8     4555.36     4397.09    366.78 o 
  -4   7   8     1252.68     1450.29    208.66 o 
  -3   7   8     2252.09     2098.14    210.07 o 
  -2   7   8     4117.94     3845.59    203.17 o 
  -1   7   8      258.50      282.62    152.89 o 
   0   7   8    10735.80    10544.68    342.40 o 
   1   7   8      448.18      409.26     87.32 o 
   2   7   8     4296.84     4321.56    207.04 o 
   3   7   8     2305.22     2589.85    179.82 o 
   4   7   8     1583.26     1430.37    153.94 o 
   5   7   8     4410.35     3948.11    329.36 o 
   6   7   8      134.41       56.27    215.78 o 
   7   7   8     1288.47     1027.91    341.08 o 
  -6   8   8      459.95      305.64    178.70 o 
  -5   8   8      725.99      601.10    156.55 o 
  -4   8   8      458.41      200.75    128.04 o 
  -3   8   8     1647.54     1494.18    176.96 o 
  -2   8   8     6913.27     6588.38    344.50 o 
  -1   8   8     3092.50     2964.98    179.37 o 
   0   8   8     7578.18     7361.03    295.29 o 
   1   8   8     3108.92     3211.10    208.61 o 
   2   8   8     7312.80     7532.51    337.85 o 
   3   8   8     1693.61     1574.70    156.34 o 
   4   8   8      471.15      390.01    124.35 o 
   5   8   8      943.30     1178.61    583.56 o 
   6   8   8      502.25      412.50    258.56 o 
  -5   9   8     2201.21     2503.12    224.36 o 
  -4   9   8      901.66      841.68    152.87 o 
  -3   9   8     3345.38     3308.65    274.63 o 
  -2   9   8     1470.84     1419.41    173.52 o 
  -1   9   8     2458.08     2443.20    170.11 o 
   0   9   8     1477.72     1721.50    166.61 o 
   1   9   8     2555.42     2776.11    203.14 o 
   2   9   8     1527.89     1675.50    212.51 o 
   3   9   8     3609.23     4258.18    314.87 o 
   4   9   8      891.90     1152.62    208.62 o 
   5   9   8     2183.08     2114.65    342.86 o 
  -5  10   8      545.68      355.87    158.94 o 
  -4  10   8      547.72      383.87    168.14 o 
  -3  10   8      717.27      790.30    168.14 o 
  -2  10   8     1945.49     1655.28    192.97 o 
  -1  10   8     3182.80     3170.71    212.91 o 
   0  10   8     2227.29     2273.30    194.92 o 
   1  10   8     3302.10     3579.85    237.51 o 
   2  10   8     1953.75     2518.49    360.08 o 
   3  10   8      726.15      740.12    190.97 o 
   4  10   8      531.44      826.08    188.08 o 
   5  10   8      476.50      934.69    331.41 o 
  -4  11   8     1836.54     2105.06    299.39 o 
  -3  11   8      229.10      246.43    158.25 o 
  -2  11   8      995.44     1310.38    227.80 o 
  -1  11   8     1075.93      984.61    166.25 o 
   0  11   8        2.15        0.00    127.01 o 
   1  11   8     1112.84     1189.48    172.99 o 
   2  11   8      972.29      758.60    202.79 o 
   3  11   8      162.89      302.68    183.53 o 
   4  11   8     1931.53     2121.74    266.92 o 
  -2  12   8      196.76      160.10    193.51 o 
  -1  12   8     1434.56     1551.60    313.47 o 
   0  12   8      179.29      124.45    150.20 o 
   1  12   8     1498.62     1487.22    208.00 o 
   2  12   8      169.53        0.00    181.30 o 
   1   0   9    20813.02    19160.51    802.10 o 
   2   0   9        4.26       39.29     44.46 o 
   3   0   9    15871.67    15039.12    396.72 o 
   4   0   9       75.33       12.66     73.46 o 
   5   0   9       39.58       26.11     81.24 o 
   6   0   9     1017.11      782.63    119.90 o 
   7   0   9     2518.03     2019.59    180.59 o 
   8   0   9      326.49      341.05    147.53 o 
  -8   1   9      357.18      180.07    178.61 o 
  -7   1   9       68.54        0.00    108.97 o 
  -6   1   9     7162.17     6683.84    272.76 o 
  -5   1   9     2878.17     3067.50    176.78 o 
  -4   1   9    16126.34    15054.91    436.79 o 
  -3   1   9     3404.03     3576.86    140.51 o 
  -2   1   9     1391.57     1410.89    102.37 o 
  -1   1   9      837.04      865.93     73.49 o 
   0   1   9       46.78       51.56     75.11 o 
   1   1   9     1006.19     1136.61     80.08 o 
   2   1   9     1753.73     1767.93    114.22 o 
   3   1   9     3269.65     3224.75    132.16 o 
   4   1   9    16033.27    15734.62    448.04 o 
   5   1   9     3101.04     2842.35    154.80 o 
   6   1   9     6612.38     6045.83    261.31 o 
   7   1   9       54.69        0.00    101.85 o 
   8   1   9      372.83      498.50    163.50 o 
  -8   2   9      850.49      882.62    187.75 o 
  -7   2   9     2240.80     1855.78    180.67 o 
  -6   2   9      776.30      512.42    172.72 o 
  -5   2   9      310.67      310.89     99.91 o 
  -4   2   9     2767.07     2711.39    155.68 o 
  -3   2   9     8232.47     8017.78    235.10 o 
  -2   2   9    13557.60    13248.42    397.47 o 
  -1   2   9     5687.22     5334.25    184.58 o 
   0   2   9     5604.87     5320.44    195.13 o 
   1   2   9     5937.60     5479.92    184.74 o 
   2   2   9    13054.81    12444.23    414.55 o 
   3   2   9     7642.91     7251.32    216.52 o 
   4   2   9     2692.10     2880.32    136.86 o 
   5   2   9      184.77      116.22    107.60 o 
   6   2   9      666.73      560.03    109.82 o 
   7   2   9     2021.38     1880.45    200.66 o 
   8   2   9      876.71     1059.67    250.09 o 
  -8   3   9      265.59      104.59    167.91 o 
  -7   3   9     1663.08     1486.83    172.64 o 
  -6   3   9      646.51      693.38    124.21 o 
  -5   3   9    14026.63    13197.83    838.18 o 
  -4   3   9     2084.87     2239.82    155.41 o 
  -3   3   9     6043.34     6144.06    238.88 o 
  -2   3   9      289.65      293.70     74.04 o 
  -1   3   9     3195.37     3252.31    150.15 o 
   0   3   9     7203.94     6800.12    248.77 o 
   1   3   9     3737.29     3821.52    141.62 o 
   2   3   9      357.33      368.39     62.54 o 
   3   3   9     5877.71     6033.18    184.94 o 
   4   3   9     2219.63     2349.76    125.55 o 
   5   3   9    13302.98    13125.17    397.40 o 
   6   3   9      578.08      719.03    177.77 o 
   7   3   9     1671.34     1859.16    350.30 o 
   8   3   9      238.66        0.00    272.09 o 
  -7   4   9      201.84        0.00    147.77 o 
  -6   4   9      809.62      643.08    257.52 o 
  -5   4   9      545.89      478.03    150.88 o 
  -4   4   9     3996.13     4079.37    217.33 o 
  -3   4   9     3261.45     3369.59    244.53 o 
  -2   4   9    15117.22    15340.44    490.08 o 
  -1   4   9     2477.25     2727.48    218.12 o 
   0   4   9     8639.10     8308.69    284.62 o 
   1   4   9     2574.90     2811.58    137.90 o 
   2   4   9    14361.25    13720.86    402.63 o 
   3   4   9     3182.28     3085.03    149.29 o 
   4   4   9     4236.61     4165.98    183.19 o 
   5   4   9      522.26      561.66    105.33 o 
   6   4   9      954.23      889.17    173.02 o 
   7   4   9      172.05       68.13    199.59 o 
  -7   5   9     1534.49     1266.98    253.72 o 
  -6   5   9     1253.62     1231.04    196.67 o 
  -5   5   9     9313.79     8555.01    554.95 o 
  -4   5   9     2695.24     2597.66    501.73 o 
  -3   5   9     3796.33     3538.58    223.81 o 
  -2   5   9     1186.98     1299.93    112.28 o 
  -1   5   9     1438.32     1567.78    115.64 o 
   0   5   9     6134.59     6025.02    228.36 o 
   1   5   9     1151.45     1228.43    110.62 o 
   2   5   9     1614.76     1668.70    116.29 o 
   3   5   9     3573.49     3611.41    216.70 o 
   4   5   9     2557.89     2464.36    191.94 o 
   5   5   9     9482.99    10036.48    462.71 o 
   6   5   9     1192.04      762.68    248.44 o 
   7   5   9     1561.07     1144.71    260.68 o 
  -7   6   9      851.33      829.83    259.38 o 
  -6   6   9      204.68      179.91    159.57 o 
  -5   6   9      150.77      152.21    152.48 o 
  -4   6   9      728.56      607.48    161.31 o 
  -3   6   9     5755.98     6430.99    395.66 o 
  -2   6   9     8895.62     8423.16    350.58 o 
  -1   6   9     3177.40     3064.75    162.59 o 
   0   6   9     8947.23     8648.30    297.66 o 
   1   6   9     3195.06     3575.80    169.26 o 
   2   6   9    10198.44    10166.07    326.72 o 
   3   6   9     5575.13     5839.23    282.96 o 
   4   6   9      718.39      569.52    134.02 o 
   5   6   9      200.37      321.24    221.81 o 
   6   6   9      246.86      222.13    232.82 o 
   7   6   9      783.01      679.72    303.64 o 
  -6   7   9     2577.64     2217.45    529.28 o 
  -5   7   9      453.83      421.36    172.08 o 
  -4   7   9     8240.59     9088.21    785.85 o 
  -3   7   9     1055.11      910.00    153.52 o 
  -2   7   9     1424.26     1393.75    168.86 o 
  -1   7   9     2979.55     3218.16    180.00 o 
   0   7   9     2306.97     2438.25    173.96 o 
   1   7   9     2712.93     2518.06    206.88 o 
   2   7   9     1646.87     1796.59    146.18 o 
   3   7   9     1354.01     1693.91    159.18 o 
   4   7   9     8834.36     9212.14    383.29 o 
   5   7   9      400.87      515.17    179.51 o 
   6   7   9     2483.30     2150.81    337.29 o 
  -6   8   9      459.11      285.19    218.63 o 
  -5   8   9       12.36        0.00    117.26 o 
  -4   8   9      150.77       20.83    124.59 o 
  -3   8   9     3953.74     4390.03    284.32 o 
  -2   8   9       32.90      132.35    123.06 o 
  -1   8   9     7910.52     7725.13    315.53 o 
   0   8   9        8.98        0.00     87.83 o 
   1   8   9     7618.18     7659.04    358.06 o 
   2   8   9       70.99       87.85    105.21 o 
   3   8   9     4278.91     4576.22    253.56 o 
   4   8   9      190.84      181.70    124.61 o 
   5   8   9       11.11       42.15    157.15 o 
   6   8   9      438.90      260.98    293.31 o 
  -5   9   9     1181.98     1124.20    219.47 o 
  -4   9   9     2917.37     3019.36    249.46 o 
  -3   9   9      931.08      970.24    176.23 o 
  -2   9   9     1273.25     1373.07    177.29 o 
  -1   9   9       84.06        0.00     98.94 o 
   0   9   9      233.43      224.80    108.20 o 
   1   9   9       77.09        0.00    115.32 o 
   2   9   9     1170.74      833.87    191.69 o 
   3   9   9      876.46      770.23    265.86 o 
   4   9   9     2909.77     3202.11    416.62 o 
   5   9   9     1135.90     1425.09    430.96 o 
  -4  10   9      213.76      238.49    163.70 o 
  -3  10   9      517.10      283.59    222.78 o 
  -2  10   9     2055.65     1934.78    214.38 o 
  -1  10   9     1597.37     1365.77    153.63 o 
   0  10   9     1996.97     2600.13    215.58 o 
   1  10   9     1603.03     1678.54    184.50 o 
   2  10   9     2238.39     2552.64    576.84 o 
   3  10   9      493.99      119.41    171.80 o 
   4  10   9      241.68      501.85    228.82 o 
  -3  11   9     1435.13     1667.68    289.80 o 
  -2  11   9       20.09        0.00    162.07 o 
  -1  11   9       98.59        0.00    167.32 o 
   0  11   9      107.10       97.97    139.38 o 
   1  11   9       97.30       83.66    142.18 o 
   2  11   9       32.35        0.00    173.79 o 
   3  11   9     1578.33     1881.43    262.62 o 
  -1  12   9       37.08       32.04    288.25 o 
   0  12   9     1148.08     1288.87    201.55 o 
   1  12   9       40.68        0.00    183.47 o 
   0   0  10     3290.55     3344.88    334.11 o 
   1   0  10     1403.68     1448.00    105.43 o 
   2   0  10    14241.53    12810.99    637.18 o 
   3   0  10      778.64      632.93    100.45 o 
   4   0  10     8771.02     7763.89    323.53 o 
   5   0  10       17.52       46.17    109.63 o 
   6   0  10     1051.24      991.79    123.47 o 
   7   0  10       59.86       33.43    118.22 o 
   8   0  10      927.95      736.32    340.39 o 
  -7   1  10     1908.43     1519.83    185.87 o 
  -6   1  10     1328.21     1299.98    142.97 o 
  -5   1  10    12762.51    11613.21    516.79 o 
  -4   1  10     1326.50     1086.38    139.03 o 
  -3   1  10     5926.69     5581.99    248.29 o 
  -2   1  10      374.32      305.16     75.06 o 
  -1   1  10     1017.19     1246.46    108.78 o 
   0   1  10      591.98      590.64     93.71 o 
   1   1  10     1373.37     1447.28     93.95 o 
   2   1  10      317.23      222.55     73.42 o 
   3   1  10     5989.14     5860.64    219.88 o 
   4   1  10     1567.18     1493.57    134.64 o 
   5   1  10    12163.36    11894.11    370.95 o 
   6   1  10     1226.11     1057.15    131.95 o 
   7   1  10     1821.93     1735.64    172.18 o 
  -7   2  10      816.27      686.35    175.71 o 
  -6   2  10     1258.74     1288.63    148.18 o 
  -5   2  10       87.53      201.09    105.39 o 
  -4   2  10     1770.18     1368.48    181.29 o 
  -3   2  10    10638.42    10199.67    426.62 o 
  -2   2  10     9449.81     8921.65    314.82 o 
  -1   2  10     2268.38     2518.60    142.25 o 
   0   2  10     9020.14     8882.87    311.90 o 
   1   2  10     2458.58     2636.13    127.59 o 
   2   2  10     9352.24     9251.55    292.75 o 
   3   2  10    10057.45     9675.44    283.39 o 
   4   2  10     1721.83     1520.67    121.98 o 
   5   2  10      102.21       33.38     89.49 o 
   6   2  10     1282.61     1184.97    226.56 o 
   7   2  10      810.87      777.82    300.08 o 
  -7   3  10      324.75      240.98    160.70 o 
  -6   3  10     5724.80     4666.27    248.94 o 
  -5   3  10     1069.06     1277.30    159.66 o 
  -4   3  10    12212.90    12324.10    465.55 o 
  -3   3  10     4005.83     4399.21    193.95 o 
  -2   3  10      982.60     1023.37    102.56 o 
  -1   3  10     1110.57     1301.89    105.41 o 
   0   3  10      912.29      967.18    106.06 o 
   1   3  10     1064.02     1115.94    172.31 o 
   2   3  10      761.00      805.38    151.46 o 
   3   3  10     4181.21     4173.04    180.96 o 
   4   3  10    12394.82    12795.68    423.84 o 
   5   3  10      850.50     1045.11    132.50 o 
   6   3  10     5726.09     5364.34    309.88 o 
   7   3  10      369.04      492.84    292.53 o 
  -7   4  10     1818.86     1579.43    532.06 o 
  -6   4  10       24.72        1.68    110.98 o 
  -5   4  10      146.50       70.27    122.17 o 
  -4   4  10      387.40      415.81    159.84 o 
  -3   4  10     9731.65     9395.28    418.29 o 
  -2   4  10      200.99      150.28     89.44 o 
  -1   4  10    17215.91    16993.31    570.77 o 
   0   4  10     1555.95     1244.75    127.37 o 
   1   4  10    16606.64    16005.86    460.26 o 
   2   4  10      196.77      181.40     79.88 o 
   3   4  10     9181.03     9093.60    327.74 o 
   4   4  10      389.91      373.45    109.81 o 
   5   4  10      113.73      103.36    108.91 o 
   6   4  10       17.07        0.00    162.45 o 
   7   4  10     1783.08     1851.83    522.40 o 
  -7   5  10       88.62        0.00    167.01 o 
  -6   5  10     3078.84     2586.22    224.25 o 
  -5   5  10     3010.86     3409.47    368.54 o 
  -4   5  10    11882.96    11474.87    518.43 o 
  -3   5  10     1451.31     1486.44    219.76 o 
  -2   5  10     3699.76     3829.67    209.91 o 
  -1   5  10        4.62        0.00     79.54 o 
   0   5  10      359.91      499.07     95.47 o 
   1   5  10       10.10       11.20     76.75 o 
   2   5  10     3241.80     3165.40    183.19 o 
   3   5  10     1604.37     1764.06    167.00 o 
   4   5  10    12939.64    13583.60    486.20 o 
   5   5  10     2678.92     2512.41    210.06 o 
   6   5  10     2962.88     2382.14    581.95 o 
  -6   6  10     1495.78     1367.88    244.06 o 
  -5   6  10       62.63        0.00    150.72 o 
  -4   6  10      646.98      336.95    165.15 o 
  -3   6  10     2805.35     3058.57    358.66 o 
  -2   6  10     8977.04     8607.04    368.52 o 
  -1   6  10     4676.95     4507.72    209.55 o 
   0   6  10     4626.57     4781.81    211.09 o 
   1   6  10     5075.78     5016.39    213.85 o 
   2   6  10    10068.58     9940.53    336.80 o 
   3   6  10     2633.16     2666.93    199.02 o 
   4   6  10      517.85      577.97    140.73 o 
   5   6  10       83.28        0.00    161.97 o 
   6   6  10     1522.44     1838.73    316.55 o 
  -6   7  10      364.70      404.14    249.97 o 
  -5   7  10     5212.58     4895.03    355.25 o 
  -4   7  10       64.76      168.02    180.70 o 
  -3   7  10     5432.72     5789.50    542.07 o 
  -2   7  10      193.02       49.83    141.58 o 
  -1   7  10      512.75      405.63    143.76 o 
   0   7  10        5.85        0.00     82.78 o 
   1   7  10      506.92      500.28    100.41 o 
   2   7  10      237.81      199.99    100.85 o 
   3   7  10     5090.11     5287.95    282.92 o 
   4   7  10       31.47       82.37    125.50 o 
   5   7  10     5295.59     5519.39    355.49 o 
   6   7  10      304.54        0.00    272.75 o 
  -5   8  10      244.70      300.04    177.47 o 
  -4   8  10      912.91      749.47    206.49 o 
  -3   8  10      311.91      448.15    183.34 o 
  -2   8  10     4560.55     4201.48    284.16 o 
  -1   8  10      190.94      342.13    130.81 o 
   0   8  10     5547.81     5555.31    295.35 o 
   1   8  10      120.77       92.89     94.36 o 
   2   8  10     4830.38     4807.77    284.60 o 
   3   8  10      309.32      414.68    168.35 o 
   4   8  10      971.36      823.84    160.94 o 
   5   8  10      234.03      317.75    461.33 o 
  -5   9  10     2053.79     1765.11    219.62 o 
  -4   9  10      999.41      965.48    196.58 o 
  -3   9  10      996.00     1127.95    189.14 o 
  -2   9  10      173.27      112.66    137.21 o 
  -1   9  10      158.14      260.79    117.82 o 
   0   9  10      841.13      872.48    136.70 o 
   1   9  10      195.37      247.57    135.41 o 
   2   9  10      218.21      190.20    167.43 o 
   3   9  10      884.94      810.12    193.15 o 
   4   9  10     1097.26      915.42    202.95 o 
   5   9  10     2081.14     1904.38    400.07 o 
  -4  10  10      338.02       14.73    155.60 o 
  -3  10  10     1666.74     1493.72    209.09 o 
  -2  10  10     1471.92     1285.88    193.36 o 
  -1  10  10      896.81      946.27    206.13 o 
   0  10  10      693.20      994.85    167.53 o 
   1  10  10     1128.10     1063.86    173.84 o 
   2  10  10     1308.72     1303.87    233.40 o 
   3  10  10     1498.55     1409.15    221.79 o 
   4  10  10      332.40      348.52    207.68 o 
  -2  11  10      107.08       14.82    160.24 o 
  -1  11  10      207.03        0.00    178.55 o 
   0  11  10       25.76      153.44    146.66 o 
   1  11  10      187.79       13.29    148.32 o 
   2  11  10      131.06       60.94    186.90 o 
   1   0  11     4707.36     5112.31    211.61 o 
   2   0  11     1048.45      917.74    121.85 o 
   3   0  11    13995.53    13182.61    423.48 o 
   4   0  11        6.37        0.00    112.19 o 
   5   0  11      136.95      146.72     95.60 o 
   6   0  11      338.28      394.79    113.84 o 
   7   0  11     1179.58     1018.63    154.16 o 
  -7   1  11      445.62      211.75    153.14 o 
  -6   1  11     4168.32     3727.55    223.79 o 
  -5   1  11     2147.01     1744.63    158.58 o 
  -4   1  11     9055.02     8412.55    430.24 o 
  -3   1  11       12.89        0.00    121.83 o 
  -2   1  11      462.48      425.90    188.08 o 
  -1   1  11     3502.04     3763.12    208.99 o 
   0   1  11      175.89      179.98     84.98 o 
   1   1  11     3255.09     3490.92    187.21 o 
   2   1  11      308.34      322.98     95.65 o 
   3   1  11       99.91      162.53     95.12 o 
   4   1  11     9246.53     9106.50    333.36 o 
   5   1  11     2116.34     2347.08    159.08 o 
   6   1  11     4511.48     4414.45    393.01 o 
   7   1  11      387.71      497.05    142.08 o 
  -7   2  11      579.62      609.45    178.39 o 
  -6   2  11      263.89       91.02    116.03 o 
  -5   2  11      210.38      147.39    122.87 o 
  -4   2  11     2402.95     2264.86    176.05 o 
  -3   2  11     3040.55     2866.70    216.27 o 
  -2   2  11     5951.23     5738.00    243.51 o 
  -1   2  11     9978.17     9558.79    345.36 o 
   0   2  11     1949.41     2120.40    146.69 o 
   1   2  11     9778.51     9884.98    295.51 o 
   2   2  11     6306.82     6287.04    247.87 o 
   3   2  11     2980.30     3135.33    223.94 o 
   4   2  11     2419.21     2303.95    148.46 o 
   5   2  11      149.02       22.63    110.60 o 
   6   2  11      234.49      359.94    221.27 o 
   7   2  11      533.04      587.69    211.45 o 
  -7   3  11      873.65     1259.01    209.47 o 
  -6   3  11      461.79      644.62    160.29 o 
  -5   3  11     7742.79     8545.78    440.56 o 
  -4   3  11     1994.33     1764.25    191.49 o 
  -3   3  11     5705.73     6216.38    273.29 o 
  -2   3  11     2717.28     2717.77    180.82 o 
  -1   3  11     1411.68     1641.91    153.70 o 
   0   3  11     2855.73     3149.17    180.56 o 
   1   3  11     1396.91     1572.12    137.61 o 
   2   3  11     2702.30     2916.17    198.41 o 
   3   3  11     5698.79     6190.15    302.65 o 
   4   3  11     1855.75     2025.94    156.28 o 
   5   3  11     7676.73     8349.56    334.51 o 
   6   3  11      536.78      435.22    160.33 o 
   7   3  11      888.82      473.51    302.86 o 
  -7   4  11      333.73      549.83    198.32 o 
  -6   4  11     1327.26     1296.27    213.87 o 
  -5   4  11      105.92       92.12    129.69 o 
  -4   4  11      887.44      904.25    216.80 o 
  -3   4  11     2849.10     2864.28    182.81 o 
  -2   4  11    13129.41    13489.68    498.58 o 
  -1   4  11     1782.85     1866.15    163.71 o 
   0   4  11    10431.90    10474.74    363.72 o 
   1   4  11     2025.41     1973.41    150.45 o 
   2   4  11    13723.95    13671.93    443.69 o 
   3   4  11     2447.62     2544.30    196.22 o 
   4   4  11     1034.04     1092.75    193.31 o 
   5   4  11      139.16       65.02    257.16 o 
   6   4  11     1467.63     1448.86    290.48 o 
  -6   5  11      330.23      525.73    162.11 o 
  -5   5  11     4008.72     4526.87    566.43 o 
  -4   5  11     3528.39     3332.00    248.17 o 
  -3   5  11     6993.01     6759.87    342.90 o 
  -2   5  11      739.14      963.99    185.47 o 
  -1   5  11     1927.86     1950.87    167.18 o 
   0   5  11     8495.66     7980.34    296.22 o 
   1   5  11     2047.03     2039.25    138.60 o 
   2   5  11      688.35      886.39    190.45 o 
   3   5  11     6432.60     6357.31    311.69 o 
   4   5  11     3781.57     4375.98    257.39 o 
   5   5  11     3958.19     3817.39    259.75 o 
   6   5  11      327.35       67.67    254.34 o 
  -6   6  11       73.47        0.00    235.58 o 
  -5   6  11      352.63      378.45    230.12 o 
  -4   6  11      949.49      831.30    193.58 o 
  -3   6  11     1758.70     2030.11    376.50 o 
  -2   6  11     4106.51     4387.73    237.73 o 
  -1   6  11     7009.68     6895.34    271.28 o 
   0   6  11     2349.41     2164.12    152.08 o 
   1   6  11     7110.28     7221.69    257.81 o 
   2   6  11     3928.13     3727.35    207.48 o 
   3   6  11     1687.10     1862.52    182.32 o 
   4   6  11      946.13     1151.78    172.96 o 
   5   6  11      352.49        0.00    162.26 o 
   6   6  11       65.73        0.00    290.36 o 
  -6   7  11     2015.77     2204.44    346.21 o 
  -5   7  11      262.76      430.82    214.49 o 
  -4   7  11     3705.18     3851.33    451.85 o 
  -3   7  11       14.99      129.52    151.46 o 
  -2   7  11     1352.38     1093.53    182.12 o 
  -1   7  11     2025.31     2363.75    185.55 o 
   0   7  11       87.84        0.00     90.00 o 
   1   7  11     2318.25     2892.78    176.84 o 
   2   7  11     1398.55     1426.23    145.02 o 
   3   7  11       13.18      102.30    130.19 o 
   4   7  11     3844.37     4437.39    291.22 o 
   5   7  11      227.92      117.17    178.79 o 
   6   7  11     2003.72     1593.52    381.41 o 
  -5   8  11       31.90        0.00    266.82 o 
  -4   8  11      294.89      300.25    169.83 o 
  -3   8  11     2556.24     2356.60    337.90 o 
  -2   8  11      923.88      938.80    176.44 o 
  -1   8  11     3831.35     3710.43    215.60 o 
   0   8  11        2.20        0.00     90.90 o 
   1   8  11     3123.94     2832.74    182.12 o 
   2   8  11      824.76      996.03    158.25 o 
   3   8  11     2590.49     2546.15    219.41 o 
   4   8  11      306.82      132.07    146.52 o 
   5   8  11       35.12       11.91    191.10 o 
  -4   9  11     1205.10     1046.58    212.79 o 
  -3   9  11      279.84      113.86    158.81 o 
  -2   9  11      403.13      312.19    158.24 o 
  -1   9  11      480.30      397.38    130.50 o 
   0   9  11      750.68      654.21    136.15 o 
   1   9  11      299.06      135.45    134.61 o 
   2   9  11      387.94      418.37    174.03 o 
   3   9  11      322.45      409.48    152.25 o 
   4   9  11     1154.76     1027.79    184.63 o 
  -3  10  11      412.91      320.14    250.10 o 
  -2  10  11     1011.12      738.48    188.63 o 
  -1  10  11     1349.45     1459.92    205.34 o 
   0  10  11      548.52      557.76    236.85 o 
   1  10  11     1392.33     1610.45    227.18 o 
   2  10  11     1036.21     1636.32    367.41 o 
   3  10  11      381.62      628.02    201.11 o 
  -1  11  11      142.01       17.67    164.04 o 
   0  11  11      166.88      249.84    159.50 o 
   1  11  11      150.12        0.00    184.48 o 
   0   0  12    12813.46    14384.90    733.23 o 
   1   0  12     1467.94     1424.89    150.92 o 
   2   0  12     5995.72     5984.33    280.21 o 
   3   0  12     1615.04     1720.30    166.09 o 
   4   0  12      642.25      597.08    146.73 o 
   5   0  12      253.47      246.86    117.67 o 
   6   0  12      525.70      467.94    123.81 o 
   7   0  12     1658.44     1664.34    202.03 o 
  -7   1  12      708.97      596.40    170.34 o 
  -6   1  12      646.51      578.45    137.02 o 
  -5   1  12     3611.89     3174.12    237.66 o 
  -4   1  12      953.04      996.75    184.69 o 
  -3   1  12     5831.82     5774.43    281.22 o 
  -2   1  12     2329.15     2537.68    225.12 o 
  -1   1  12      221.62      277.92    129.93 o 
   0   1  12     6085.44     6641.93    275.35 o 
   1   1  12      440.08      604.88     94.25 o 
   2   1  12     2782.26     2904.15    173.18 o 
   3   1  12     5503.31     6295.49    343.86 o 
   4   1  12      887.30     1076.50    149.83 o 
   5   1  12     3755.07     4027.63    247.41 o 
   6   1  12      515.13      596.31    125.80 o 
   7   1  12      757.92      554.71    190.48 o 
  -7   2  12      782.90      454.49    176.71 o 
  -6   2  12     1184.27     1150.21    179.37 o 
  -5   2  12      416.23      213.89    136.26 o 
  -4   2  12      410.68      442.03    302.14 o 
  -3   2  12     3973.47     3860.41    220.03 o 
  -2   2  12     2948.51     3030.91    200.28 o 
  -1   2  12     7324.94     7561.58    347.56 o 
   0   2  12     4039.23     4088.05    240.85 o 
   1   2  12     8462.24     8888.92    351.76 o 
   2   2  12     3016.82     3430.38    211.00 o 
   3   2  12     3929.74     4028.64    212.49 o 
   4   2  12      679.13      791.38    152.26 o 
   5   2  12      374.75      375.66    139.75 o 
   6   2  12     1089.16     1266.91    203.94 o 
   7   2  12      840.81     1252.44    360.30 o 
  -7   3  12      175.28      226.75    209.10 o 
  -6   3  12     1483.33     1199.12    188.83 o 
  -5   3  12       27.79        0.00    129.58 o 
  -4   3  12     4662.13     4472.01    321.11 o 
  -3   3  12      677.10      631.21    148.33 o 
  -2   3  12     3085.22     3252.78    280.90 o 
  -1   3  12     9201.75     9405.54    381.79 o 
   0   3  12     5266.39     5256.56    270.37 o 
   1   3  12     8572.62     8690.17    368.20 o 
   2   3  12     3010.70     3208.70    277.52 o 
   3   3  12      418.74      308.65    129.31 o 
   4   3  12     5042.04     5750.49    321.40 o 
   5   3  12       64.93      216.69    142.93 o 
   6   3  12     1641.40     1327.17    249.12 o 
  -6   4  12      654.25      315.31    187.98 o 
  -5   4  12       60.18        0.00    137.52 o 
  -4   4  12     1675.81     1677.16    273.30 o 
  -3   4  12     1346.59     1488.55    173.50 o 
  -2   4  12     8015.33     8754.40    357.93 o 
  -1   4  12     7622.37     8162.33    342.16 o 
   0   4  12        2.53        0.00     93.37 o 
   1   4  12     7334.83     7188.68    300.34 o 
   2   4  12     7452.21     7603.80    367.64 o 
   3   4  12     1320.95     1848.25    317.67 o 
   4   4  12     1923.86     1704.41    224.46 o 
   5   4  12       61.57        0.00    170.68 o 
   6   4  12      780.60     1301.53    292.42 o 
  -6   5  12     1194.25      817.70    216.33 o 
  -5   5  12      571.83      589.24    195.70 o 
  -4   5  12     2606.90     2587.43    463.40 o 
  -3   5  12      892.25      877.40    148.09 o 
  -2   5  12      426.42      403.97    127.60 o 
  -1   5  12     6548.43     6177.78    302.80 o 
   0   5  12     4459.99     5039.09    307.33 o 
   1   5  12     6519.47     6447.65    246.74 o 
   2   5  12      469.08      558.30    125.10 o 
   3   5  12      980.11     1090.75    164.24 o 
   4   5  12     2676.21     2704.40    218.73 o 
   5   5  12      641.61      438.19    260.27 o 
   6   5  12     1147.72     1138.44    294.84 o 
  -6   6  12      472.78      322.89    273.68 o 
  -5   6  12      141.78        0.00    231.08 o 
  -4   6  12      781.54      723.20    186.38 o 
  -3   6  12     3628.56     4377.50    532.33 o 
  -2   6  12     1945.42     2036.73    186.79 o 
  -1   6  12     3626.33     3773.67    293.75 o 
   0   6  12     1807.23     1663.92    150.49 o 
   1   6  12     3286.77     3414.96    211.56 o 
   2   6  12     2086.77     2326.63    175.38 o 
   3   6  12     3559.80     3540.36    246.56 o 
   4   6  12      682.40      589.97    164.00 o 
   5   6  12      103.20      163.61    152.31 o 
  -5   7  12     1761.35     2564.46    535.28 o 
  -4   7  12      129.63        0.00    159.85 o 
  -3   7  12     1441.63     1670.27    217.28 o 
  -2   7  12     1287.14     1287.87    197.01 o 
  -1   7  12      305.56      236.20    112.10 o 
   0   7  12     5519.11     5284.96    245.16 o 
   1   7  12      385.51      567.09    112.46 o 
   2   7  12     1261.62     1452.90    174.81 o 
   3   7  12     1389.90     1528.89    236.21 o 
   4   7  12       80.08        0.00    141.06 o 
   5   7  12     1557.62     1881.46    259.91 o 
  -4   8  12      220.70        0.00    176.11 o 
  -3   8  12      614.88      376.90    180.74 o 
  -2   8  12     2209.29     2171.60    305.16 o 
  -1   8  12      449.04      399.97    131.26 o 
   0   8  12     3315.34     3474.13    203.62 o 
   1   8  12      494.92      482.28    134.44 o 
   2   8  12     1869.68     2075.63    199.63 o 
   3   8  12      487.93      371.68    152.84 o 
   4   8  12      231.96      273.70    159.63 o 
  -3   9  12     1214.95      748.69    285.93 o 
  -2   9  12      416.35      370.74    178.79 o 
  -1   9  12      561.03      540.27    175.31 o 
   0   9  12      667.92      348.42    138.71 o 
   1   9  12      615.85      334.77    156.23 o 
   2   9  12      341.21      226.96    200.93 o 
   3   9  12     1065.54      627.31    169.10 o 
  -2  10  12      842.59      597.90    255.39 o 
  -1  10  12      746.19      550.22    202.83 o 
   0  10  12     1062.11      723.96    154.17 o 
   1  10  12      720.72      976.28    185.02 o 
   2  10  12      941.71      658.26    205.37 o 
   1   0  13     7024.94     7567.68    336.84 o 
   2   0  13     2947.16     3200.99    231.30 o 
   3   0  13      715.54      653.49    164.81 o 
   4   0  13     2465.09     2092.30    229.73 o 
   5   0  13      362.97      312.96    129.31 o 
   6   0  13     2109.24     1980.83    189.27 o 
  -6   1  13      329.94       80.10    137.25 o 
  -5   1  13      274.93       82.88    137.09 o 
  -4   1  13     1580.03     1618.54    371.43 o 
  -3   1  13     1632.90     1732.38    350.97 o 
  -2   1  13     4639.27     5214.25    297.44 o 
  -1   1  13    10309.89    10684.00    389.80 o 
   0   1  13     2417.70     2480.59    197.85 o 
   1   1  13    10077.03    11098.90    640.01 o 
   2   1  13     4044.79     4473.01    256.62 o 
   3   1  13     1987.01     2433.72    225.27 o 
   4   1  13     1770.92     1741.79    224.62 o 
   5   1  13      336.56      231.70    171.68 o 
   6   1  13      372.47      406.52    161.79 o 
  -6   2  13     1091.96     1087.05    335.51 o 
  -5   2  13      602.98      574.12    261.02 o 
  -4   2  13     1111.08      915.69    248.17 o 
  -3   2  13     1978.19     1862.46    170.81 o 
  -2   2  13     4239.97     4192.04    245.80 o 
  -1   2  13     4595.14     5110.30    272.16 o 
   0   2  13     8620.42     9620.64    406.42 o 
   1   2  13     4048.72     4421.39    256.43 o 
   2   2  13     4351.92     4688.75    228.27 o 
   3   2  13     1787.47     1782.06    187.00 o 
   4   2  13     1580.51     1765.90    306.79 o 
   5   2  13      698.45      632.39    183.70 o 
   6   2  13     1021.01      801.73    177.03 o 
  -6   3  13      231.27      139.89    188.60 o 
  -5   3  13      584.90      380.66    163.34 o 
  -4   3  13       22.23        0.00    187.25 o 
  -3   3  13     1223.47      988.11    140.47 o 
  -2   3  13     2488.10     2775.33    261.91 o 
  -1   3  13     2734.91     2626.81    306.58 o 
   0   3  13    12978.69    13318.33    510.29 o 
   1   3  13     3074.98     3424.73    226.96 o 
   2   3  13     2943.16     3109.07    215.33 o 
   3   3  13     1328.74     1254.75    164.04 o 
   4   3  13       62.56        0.00    136.10 o 
   5   3  13      518.01      583.53    163.83 o 
   6   3  13      305.12      224.76    340.97 o 
  -6   4  13       12.71        0.00    190.68 o 
  -5   4  13     1052.17     1230.75    223.81 o 
  -4   4  13      230.62      303.16    146.89 o 
  -3   4  13     4502.00     4682.39    289.91 o 
  -2   4  13     1162.30     1241.27    174.02 o 
  -1   4  13     2067.12     2655.37    202.29 o 
   0   4  13     1359.21     1161.83    162.76 o 
   1   4  13     2092.01     2087.04    189.71 o 
   2   4  13     1169.52      855.31    164.39 o 
   3   4  13     4401.09     4282.69    311.95 o 
   4   4  13      218.23      154.46    174.30 o 
   5   4  13     1101.69     1299.98    235.86 o 
   6   4  13       12.33        0.00    233.27 o 
  -5   5  13      441.08       64.33    355.63 o 
  -4   5  13      356.86      184.87    314.86 o 
  -3   5  13      477.73      418.23    139.00 o 
  -2   5  13     2366.86     2106.73    192.94 o 
  -1   5  13     2355.08     2493.95    219.70 o 
   0   5  13     5677.78     6243.97    314.53 o 
   1   5  13     2487.18     2713.51    226.31 o 
   2   5  13     2185.22     1951.45    197.82 o 
   3   5  13      388.03      373.61    176.41 o 
   4   5  13      402.64      499.52    312.99 o 
   5   5  13      405.64      187.18    194.42 o 
  -5   6  13      870.36      913.25    398.74 o 
  -4   6  13      448.94      360.80    586.17 o 
  -3   6  13      570.67      549.41    185.77 o 
  -2   6  13     2952.46     3256.16    335.24 o 
  -1   6  13      558.49      502.11    143.94 o 
   0   6  13      918.20     1009.58    158.23 o 
   1   6  13      561.81      383.35    194.63 o 
   2   6  13     2862.82     2927.29    223.29 o 
   3   6  13      567.77      566.44    158.24 o 
   4   6  13      479.40      427.88    158.96 o 
   5   6  13      827.55      454.87    212.72 o 
  -4   7  13      640.24      592.46    198.97 o 
  -3   7  13      680.01      235.76    176.97 o 
  -2   7  13      916.05     1063.03    166.50 o 
  -1   7  13     3542.94     3380.41    238.12 o 
   0   7  13       16.06        0.00    111.65 o 
   1   7  13     3458.55     3502.13    258.43 o 
   2   7  13      963.76     1128.47    172.96 o 
   3   7  13      498.77      618.35    166.29 o 
   4   7  13      418.02      597.00    175.30 o 
  -4   8  13      818.58      893.47    556.42 o 
  -3   8  13      125.65       72.76    311.70 o 
  -2   8  13      698.78      333.63    175.60 o 
  -1   8  13     2116.20     2335.57    208.69 o 
   0   8  13      268.77        0.00    112.03 o 
   1   8  13     2111.41     2319.37    184.23 o 
   2   8  13      643.23      604.12    265.80 o 
   3   8  13      122.92      287.50    157.80 o 
   4   8  13      806.31      659.68    184.76 o 
  -3   9  13      625.44      521.71    201.76 o 
  -2   9  13     1198.89     1449.26    226.29 o 
  -1   9  13     1619.95     1168.89    215.60 o 
   0   9  13      364.62      320.64    145.86 o 
   1   9  13     1616.90     1698.37    260.64 o 
   2   9  13     1118.24     1056.11    187.51 o 
   3   9  13      649.96      639.28    183.58 o 
  -1  10  13      467.44      248.70    202.02 o 
   0  10  13     1205.40     1184.62    184.60 o 
   1  10  13      479.79      124.87    214.40 o 
   0   0  14     9277.85     9449.07    565.98 o 
   1   0  14     2411.84     2710.63    209.40 o 
   2   0  14        8.62        0.00     91.27 o 
   3   0  14     6965.17     7453.34    407.10 o 
   4   0  14      334.43      284.50    193.32 o 
   5   0  14     2559.30     2723.76    386.05 o 
   6   0  14        0.83      115.04    159.42 o 
  -6   1  14       78.11      356.48    172.15 o 
  -5   1  14        5.54       16.05    134.44 o 
  -4   1  14      313.76       59.80    147.00 o 
  -3   1  14      831.76      593.14    143.99 o 
  -2   1  14     5351.26     5354.41    286.24 o 
  -1   1  14     4006.72     4522.54    329.16 o 
   0   1  14    10374.46    10877.18    436.21 o 
   1   1  14     4270.67     4799.01    265.74 o 
   2   1  14     5877.14     5866.90    293.23 o 
   3   1  14      533.76      718.76    244.42 o 
   4   1  14      322.95      335.31    179.90 o 
   5   1  14        9.33        0.96    175.69 o 
   6   1  14      112.04      189.17    269.06 o 
  -6   2  14     1102.93      996.71    258.14 o 
  -5   2  14     1456.24     1043.95    186.18 o 
  -4   2  14     1834.28     1901.72    298.52 o 
  -3   2  14     1131.42     1290.88    200.65 o 
  -2   2  14     4023.30     4146.14    281.45 o 
  -1   2  14     1572.16     2239.19    197.20 o 
   0   2  14      647.68      503.83    141.23 o 
   1   2  14     1513.42     1543.30    176.97 o 
   2   2  14     3849.69     3998.07    246.25 o 
   3   2  14     1252.59     1055.02    171.71 o 
   4   2  14     1765.12     1686.52    229.08 o 
   5   2  14     1470.37     1366.81    223.64 o 
   6   2  14     1129.20      860.26    223.16 o 
  -6   3  14       94.62        0.00    187.57 o 
  -5   3  14       16.82        0.00    173.29 o 
  -4   3  14      489.04      668.21    239.82 o 
  -3   3  14      895.16      383.44    239.37 o 
  -2   3  14     1089.62     1312.12    170.10 o 
  -1   3  14     7165.74     7556.08    360.07 o 
   0   3  14      350.00      226.85    152.15 o 
   1   3  14     7591.70     8190.94    415.04 o 
   2   3  14     1432.63     1603.06    178.20 o 
   3   3  14      816.13      704.04    192.52 o 
   4   3  14      421.83      519.78    197.48 o 
   5   3  14       33.48      140.72    234.71 o 
   6   3  14       50.09        0.00    317.64 o 
  -5   4  14      195.20       83.82    227.87 o 
  -4   4  14     1816.61     1606.79    268.40 o 
  -3   4  14      289.59      231.55    148.43 o 
  -2   4  14     1299.14     1408.48    228.02 o 
  -1   4  14      659.32      966.37    162.14 o 
   0   4  14       43.37      135.69    132.80 o 
   1   4  14      704.05      912.58    182.34 o 
   2   4  14     1210.80     1380.91    203.36 o 
   3   4  14      224.77       40.57    169.53 o 
   4   4  14     1966.66     2103.29    266.77 o 
   5   4  14      180.51      142.49    199.06 o 
  -5   5  14      207.97      558.17    410.74 o 
  -4   5  14       48.67        0.00    340.19 o 
  -3   5  14     1482.79     1568.09    186.57 o 
  -2   5  14      560.07      544.95    145.32 o 
  -1   5  14     2672.28     2700.45    222.19 o 
   0   5  14     1516.64     1555.71    190.64 o 
   1   5  14     2704.04     2995.18    261.50 o 
   2   5  14      453.82      411.64    155.00 o 
   3   5  14     1406.33     1276.43    219.94 o 
   4   5  14       75.03      325.23    197.23 o 
   5   5  14      173.01      230.58    203.47 o 
  -4   6  14     1237.43     1269.18    470.12 o 
  -3   6  14      430.69       91.71    143.39 o 
  -2   6  14      167.14      139.99    144.23 o 
  -1   6  14      834.82      670.69    163.88 o 
   0   6  14      459.83      395.61    143.87 o 
   1   6  14      795.91     1122.42    221.52 o 
   2   6  14      150.22      169.64    170.91 o 
   3   6  14      459.50      466.39    200.34 o 
   4   6  14     1330.71      951.98    229.74 o 
  -4   7  14      405.04      410.48    334.46 o 
  -3   7  14      615.40      536.14    195.24 o 
  -2   7  14     1571.74     1947.29    202.56 o 
  -1   7  14      915.05      809.23    170.49 o 
   0   7  14     2896.48     3366.70    247.10 o 
   1   7  14      995.20     1087.32    168.64 o 
   2   7  14     1439.99     1078.78    179.89 o 
   3   7  14      608.87      424.83    169.69 o 
   4   7  14      394.74      439.59    217.40 o 
  -3   8  14     1474.50     1508.64    252.33 o 
  -2   8  14       96.29        0.00    176.84 o 
  -1   8  14      422.19      312.87    159.67 o 
   0   8  14     1413.18     1325.15    190.18 o 
   1   8  14      413.86      371.44    152.65 o 
   2   8  14      131.72      204.50    157.19 o 
   3   8  14     1486.24     1838.33    292.83 o 
  -1   9  14      534.88      673.28    227.93 o 
   0   9  14     2766.67     2590.99    252.97 o 
   1   9  14      477.29      490.98    182.64 o 
   1   0  15        6.18       16.40    128.19 o 
   2   0  15     2531.95     3138.96    273.57 o 
   3   0  15      979.24      600.34    286.86 o 
   4   0  15     5289.78     5676.90    391.94 o 
   5   0  15      209.38      532.41    224.08 o 
  -5   1  15      168.46      130.46    161.94 o 
  -4   1  15      454.27      377.81    171.74 o 
  -3   1  15     2092.43     2646.48    547.71 o 
  -2   1  15     1373.57     1524.71    174.34 o 
  -1   1  15     5247.66     5849.53    304.06 o 
   0   1  15     2376.54     2923.68    440.08 o 
   1   1  15     5098.42     5541.23    301.80 o 
   2   1  15     1165.21     1018.45    172.68 o 
   3   1  15     2137.68     2629.48    331.60 o 
   4   1  15      506.25      257.79    241.25 o 
   5   1  15      149.82      256.22    196.60 o 
  -5   2  15     1267.82     1255.13    241.47 o 
  -4   2  15      964.69      772.64    272.52 o 
  -3   2  15     2030.22     2627.88    320.57 o 
  -2   2  15      499.73      689.00    176.20 o 
  -1   2  15      896.23      998.88    149.06 o 
   0   2  15        8.71        0.00    125.12 o 
   1   2  15      865.16      927.83    162.64 o 
   2   2  15      475.70      629.50    186.56 o 
   3   2  15     2099.60     3055.06    345.87 o 
   4   2  15     1167.99     1402.31    231.25 o 
   5   2  15     1221.58     1369.39    239.60 o 
  -5   3  15      258.84      296.67    256.57 o 
  -4   3  15      676.48      772.37    421.18 o 
  -3   3  15      646.92      382.69    216.34 o 
  -2   3  15     2874.03     2977.16    232.89 o 
  -1   3  15      369.96      485.83    174.28 o 
   0   3  15     4690.10     5011.72    335.17 o 
   1   3  15      478.36      631.84    196.12 o 
   2   3  15     2773.36     2807.41    262.88 o 
   3   3  15      589.40      458.05    352.26 o 
   4   3  15      561.42      574.51    256.31 o 
   5   3  15      258.59      304.67    252.11 o 
  -5   4  15     2683.56     1536.30    523.84 o 
  -4   4  15      235.43      107.55    375.19 o 
  -3   4  15     1324.13     1514.36    187.10 o 
  -2   4  15      149.41      325.17    151.29 o 
  -1   4  15       15.99        0.00    134.19 o 
   0   4  15      967.25     1099.20    197.24 o 
   1   4  15       36.69       25.10    155.15 o 
   2   4  15      130.03       56.58    256.78 o 
   3   4  15     1407.75     1429.27    338.37 o 
   4   4  15      241.29      302.58    201.25 o 
   5   4  15     2614.48     2691.33    300.96 o 
  -4   5  15      902.67      843.99    229.35 o 
  -3   5  15      343.64      626.60    172.53 o 
  -2   5  15     2352.43     2266.50    218.83 o 
  -1   5  15      763.72      766.10    232.64 o 
   0   5  15     1766.61     1767.68    222.25 o 
   1   5  15      574.26      664.60    194.49 o 
   2   5  15     2542.15     2408.84    504.73 o 
   3   5  15      357.89      344.55    212.79 o 
   4   5  15      923.38     1031.01    234.93 o 
  -4   6  15      752.64      970.47    364.80 o 
  -3   6  15      978.07     1254.17    193.34 o 
  -2   6  15      147.80      157.34    152.81 o 
  -1   6  15      357.28      460.61    160.58 o 
   0   6  15       64.63        0.00    151.64 o 
   1   6  15      317.01      382.04    183.03 o 
   2   6  15      122.55        0.00    188.88 o 
   3   6  15     1077.12      861.81    225.32 o 
   4   6  15      683.28      624.57    225.74 o 
  -3   7  15      915.04      869.70    227.01 o 
  -2   7  15      824.05      449.73    172.93 o 
  -1   7  15     2363.65     2380.67    230.42 o 
   0   7  15      748.87      637.72    282.32 o 
   1   7  15     2594.19     2611.25    269.41 o 
   2   7  15      904.79      921.22    314.80 o 
   3   7  15      855.03      681.56    226.13 o 
  -2   8  15     1029.94      802.32    237.45 o 
  -1   8  15       12.67        0.00    156.14 o 
   0   8  15      366.21      411.73    191.92 o 
   1   8  15       10.22        0.00    172.83 o 
   2   8  15     1012.71      711.37    203.35 o 
   0   0  16      428.70      567.11    224.43 o 
   1   0  16        3.95       17.86    134.80 o 
   2   0  16     1566.90     2014.22    196.73 o 
   3   0  16     1188.91     1305.42    296.05 o 
   4   0  16        4.69       66.04    193.93 o 
   5   0  16     2844.69     2913.23    755.15 o 
  -5   1  16      711.72      462.29    225.80 o 
  -4   1  16      843.80      442.06    265.01 o 
  -3   1  16      648.90      301.03    193.03 o 
  -2   1  16     3029.64     3562.55    296.35 o 
  -1   1  16      348.49      561.61    152.60 o 
   0   1  16     1977.33     2229.76    237.94 o 
   1   1  16      285.78       90.38    145.81 o 
   2   1  16     2689.69     2560.68    272.32 o 
   3   1  16      660.19      667.57    254.18 o 
   4   1  16      919.60      671.11    218.40 o 
   5   1  16      668.87     1019.80    306.22 o 
  -4   2  16     1723.80     1555.08    324.73 o 
  -3   2  16     1011.86     1351.58    221.00 o 
  -2   2  16      349.84      565.02    145.65 o 
  -1   2  16      432.92      391.04    153.75 o 
   0   2  16        2.94       20.42    138.89 o 
   1   2  16      531.36      707.34    160.97 o 
   2   2  16      288.47      192.41    211.83 o 
   3   2  16      997.56     1347.35    282.51 o 
   4   2  16     1682.67     1831.85    325.80 o 
  -4   3  16      680.00      721.27    436.96 o 
  -3   3  16     2015.66     1956.22    271.02 o 
  -2   3  16      335.78      744.55    168.41 o 
  -1   3  16     1772.80     1883.97    230.98 o 
   0   3  16      657.49      413.93    155.72 o 
   1   3  16     1919.97     2079.38    204.66 o 
   2   3  16      431.56      402.79    183.80 o 
   3   3  16     1823.54     2011.25    307.13 o 
   4   3  16      638.36      676.11    265.94 o 
  -4   4  16     2267.99     1828.39    537.84 o 
  -3   4  16      790.13      514.96    218.98 o 
  -2   4  16      367.00      330.07    160.47 o 
  -1   4  16       18.60       44.96    175.67 o 
   0   4  16       29.71        0.00    163.66 o 
   1   4  16       24.55       89.72    171.07 o 
   2   4  16      429.20      447.84    291.25 o 
   3   4  16      703.61      579.33    253.15 o 
   4   4  16     2361.27     3083.97    311.37 o 
  -3   5  16     1385.06     1461.18    207.21 o 
  -2   5  16      420.30      384.63    205.23 o 
  -1   5  16     2182.31     2478.71    235.15 o 
   0   5  16      126.16       28.11    165.68 o 
   1   5  16     2302.87     2597.51    268.03 o 
   2   5  16      321.13      518.55    295.36 o 
   3   5  16     1444.58     1807.51    336.97 o 
  -3   6  16      925.09     1070.72    199.32 o 
  -2   6  16      406.46      219.49    162.17 o 
  -1   6  16      260.96      217.87    164.10 o 
   0   6  16       80.96       56.37    204.97 o 
   1   6  16      216.98      230.07    193.36 o 
   2   6  16      367.49      565.27    238.52 o 
   3   6  16      933.89     1546.46    690.16 o 
  -1   7  16      166.92      119.97    168.91 o 
   0   7  16     1332.29     1718.08    243.07 o 
   1   7  16      206.77      279.60    191.50 o 
   1   0  17     1168.70     1384.72    191.72 o 
   2   0  17       10.76      412.85    186.71 o 
   3   0  17      718.67      586.89    323.47 o 
   4   0  17     1525.10     1766.84    498.79 o 
  -4   1  17     1040.49      887.32    315.62 o 
  -3   1  17     1515.50     1583.81    332.93 o 
  -2   1  17      546.38      781.75    167.72 o 
  -1   1  17      795.34      778.59    175.33 o 
   0   1  17       13.18      126.55    148.17 o 
   1   1  17      698.04      688.41    167.01 o 
   2   1  17      551.96      654.89    200.18 o 
   3   1  17     1577.60     2473.96    343.74 o 
   4   1  17      964.28      587.03    227.86 o 
  -4   2  17     1148.25     1653.78    348.60 o 
  -3   2  17      434.39      264.02    197.53 o 
  -2   2  17      594.45      562.94    169.09 o 
  -1   2  17      694.90      749.77    170.16 o 
   0   2  17      844.51     1070.61    182.68 o 
   1   2  17      562.37      480.66    165.67 o 
   2   2  17      627.47      656.37    201.56 o 
   3   2  17      385.06      591.22    258.44 o 
   4   2  17     1069.46     1418.18    669.94 o 
  -3   3  17      604.26      584.36    224.02 o 
  -2   3  17     1701.63     1584.31    228.47 o 
  -1   3  17      555.30      897.77    178.16 o 
   0   3  17      439.46      560.72    165.21 o 
   1   3  17      622.60      738.98    193.19 o 
   2   3  17     1774.40     2270.98    406.19 o 
   3   3  17      651.78      629.44    313.64 o 
  -3   4  17     1438.23     1716.88    282.14 o 
  -2   4  17     1029.03      794.55    186.84 o 
  -1   4  17       62.89      175.78    177.84 o 
   0   4  17      765.04      971.58    211.34 o 
   1   4  17       36.26      169.81    157.14 o 
   2   4  17      920.92      606.43    390.08 o 
   3   4  17     1474.64     1940.75    524.45 o 
  -2   5  17      882.00      917.37    266.09 o 
  -1   5  17      351.50      389.63    208.87 o 
   0   5  17     1661.92     1871.42    249.66 o 
   1   5  17      379.53      655.74    209.33 o 
   2   5  17     1011.16     1634.81    294.42 o 
  -1   6  17      459.66      357.34    200.57 o 
   0   6  17     1039.82     1364.65    248.28 o 
   1   6  17      443.17      581.56    240.90 o 
   0   0  18     1525.43     1700.05    798.26 o 
   1   0  18       12.75       25.29    159.26 o 
   2   0  18     1099.07     1229.18    233.47 o 
   3   0  18      307.28      324.55    278.49 o 
  -3   1  18      767.98     1151.93    327.48 o 
  -2   1  18      681.28      716.69    220.20 o 
  -1   1  18      226.73       89.91    158.03 o 
   0   1  18       84.35      151.13    166.79 o 
   1   1  18      247.15      329.17    166.52 o 
   2   1  18      721.34      906.80    219.68 o 
   3   1  18      720.69     1047.28    303.28 o 
  -2   2  18      607.40      481.11    173.06 o 
  -1   2  18      719.61      869.83    189.55 o 
   0   2  18     2017.72     2150.75    292.64 o 
   1   2  18      741.23      867.72    189.04 o 
   2   2  18      429.25      698.22    215.71 o 
  -2   3  18      762.33      901.21    199.94 o 
  -1   3  18      569.00     1043.59    196.45 o 
   0   3  18      289.12      259.37    166.39 o 
   1   3  18      641.18      403.53    176.24 o 
   2   3  18      707.03      525.99    254.83 o 
  -1   4  18     2277.57     2240.40    274.29 o 
   0   4  18       13.05        9.44    167.03 o 
   1   4  18     2325.43     2630.20    289.72 o 
   0   1  19        2.47        0.00    161.10 o 
                                                 
